# Supplementary material for: Meta-QTL Analysis in Rice and Cross-Genome Talk of the Genomic Regions Controlling Nitrogen Use Efficiency in Cereal Crops Revealing Phylogenetic Relationship
Source: Front Genet. 2021 Dec 21;12:807210. doi: 10.3389/fgene.2021.807210 (PMC8724540; doi:10.3389/fgene.2021.807210)
Supplement: Supplementary file 1 [file DataSheet1.xlsx]

## Sheet: Supp Table 1
Supplementary Table S1: MQTL detected for grain yield and yield related traits in rice
Trait	MQTL	CHR	Start	End	Left Marker	Right Marker	Peak Position	No. of QTLs involved	Traits involved
YRT	MQTLYRT1.1	1	4.865	8.445	SNP_1_932866	SNP_1_1982774	6.655	3	BY, SF
	MQTLYRT1.2	1	37.5	45.22	RM10193	RM10052	41.36	5	DTF, SF, BY, GY
	MQTLYRT1.3	1	54.315	56.625	RM10109	RM10126	55.47	21	PNP, SF, TN, GD, GW, PL, PFP, GY, BY, HI
	MQTLYRT1.4	1	64.13	64.69	RM3304	RM84	64.41	5	PNP,GW,DTF
	MQTLYRT1.6	1	92.075	96.845	RM11404	RM11432	94.46	4	GY, BY, GW
	MQTLYRT1.7	1	110.455	111.085	RM11456	RM11544	110.77	7	GY,TN,DTF,PNP,SF
YRT	MQTLYRT2.1	2	15.835	18.505	SNP_2_4342883	SNP_2_4481943	17.17	16	HI,SF,GY,BY,PFP,GW
	MQTLYRT2.3	2	37.045	40.715	G1327	G131a	38.88	5	PNP,GW,PL,SF,GY
	MQTLYRT2.4	2	51.4	53.18	RM485	RM12294	52.29	7	SF,DTF,GY,TN,PNP,GY
	MQTLYRT2.5	2	68.485	68.875	RM12497	RM12501	68.68	6	SF,NGP,BY,DTF
	MQTLYRT2.6	2	109.12	109.76	RM3762	RM5430	109.44	2	PNP,DTF
YRT	MQTLYRT3.1	3	2.24	5.84	SNP_3_1270943	S3_1243820	4.04	18	GY,GW,PFP,SF,BY
	MQTLYRT3.2	3	11.7	15.72	SNP_3_3542519	RM14233	13.71	5	PFP,GY,SF,HI
	MQTLYRT3.3	3	45.5	54.12	S3-582,RM14524	RM14731	49.81	6	SF,NPT
	MQTLYRT3.4	3	75.56	78.94	RM15041	RM15109	77.25	6	PNP,TN,GW,GY,PNP,TN
	MQTLYRT3.5	3	98.815	102.685	RM15439	RM15488	100.75	7	SF,DTF,PNP,GY,GD,TN
	MQTLYRT3.6	3	121.75	123.65	RM503	RM426	122.7	5	DTF,PNP,GF,SF
YRT	MQTLYRT4.1	4	3.68	4.88	RM16618	RM16314	4.28	3	SF,DTF
	MQTLYRT4.2	4	44.3	49.21	RM16831	RM17686	46.75	4	TN,PNP,GW,SF
	MQTLYRT4.3	4	57.02	60.49	RM16938	RM17005	58.75	13	NGP,SF,GW,BY,GY,BY,PFP,TN
	MQTLYRT4.4	4	72.35	73.74	SNP_4_21833014	RM17089	73.04	2	NGP,GY
	MQTLYRT4.5	4	82.78	85.48	RM17240	RM17268	84.13	3	DTF,SF,PNP
YRT	MQTLYRT5.1	5	6.34	7.12	RM17866	S5_18566717	6.73	2	SF,DTF
	MQTLYRT5.2	5	15.74	19.68	RM17867	RM17890	17.71	16	SF,PFP,GY,BY,PNP,GW,TN
	MQTLYRT5.4	5	42.2	46.84	RM18233	RM18266	44.52	9	BY,PFP,GY,GW,SF
	MQTLYRT5.5	5	68.71	69.93	RM18638	RM18654	69.32	4	TN,PNP,GW,SF
	MQTLYRT5.6	5	91.48	120.38	RM18915	RM19219	105.93	2	SF
YRT	MQTLYRT6.1	6	27.52	35.61	RZ242	C962	31.56	5	SF,TN,GY,PFP
	MQTLYRT6.2	6	42.76	46.53	SNP_6_12183428	SNP_6_13250266	44.64	9	GY,PFP,GW,BY
	MQTLYRT6.3	6	64.33	66.78	R2549	RZ516	65.55	4	BY,DTF,PL,SPP
	MQTLYRT6.5	6	108.26	111.99	SNP_6_29416997	G294	110.12	11	GD,SF,GY,BY,PNP,TN
	MQTLYRT6.6	6	143.65	154.9	RM20368	RM20496	149.27	2	GY,DTF
YRT	MQTLYRT7.1	7	4.035	21.005	RM20882	RM82	12.52	4	BY,SF
	MQTLYRT7.2	7	38.175	39.365	RM436	RM346	38.77	8	HI,PNP,BY,SF,DTF,PNP,GW
	MQTLYRT7.3	7	44.63	50.41	RM21596	RM21446	47.52	3	GY,DTF,TN
	MQTLYRT7.4	7	78.39	81.51	RM22135	RM22187	79.95	9	GY,PNP
	MQTLYRT7.5	7	105.795	108.105	SNP_7_27806332	SNP_7_28303039	106.95	11	PFP,BY,GW,SF,GY
YRT	MQTLYRT8.1	8	1.68	5.58	G278	RM22195	1.95	5	GY,PFP,BY
	MQTLYRT8.2	8	18.82	21.41	RM6863	RM22450	20.11	7	GW,SF,BY,GW,HI,NGP
	MQTLYRT8.3	8	29.58	33.1	RM25	RM22517	31.34	7	BY,GY,PFP,GW
	MQTLYRT8.4	8	47.71	48.93	RM22705	RM22827	48.32	7	GD,DTF,PNP,SF,DTF,PL
	MQTLYRT8.5	8	85.45	86.57	RM23242	RM23243	86.01	11	SF,NGP,PNP,GY,TN
YRT	MQTLYRT9.1	9	34.1	38.68	SNP_9_15446817	RG757	36.39	14	GW,GY,BY,PFP,SF
	MQTLYRT9.3	9	55.3	60.85	RM23833	RM23913	58.07	6	GW,SF,GY
	MQTLYRT9.4	9	67.97	74.02	RM23981	RM24100	70.99	5	GW,PNP,TN,GY
	MQTLYRT9.5	9	80.59	85.92	RM24594	RZ12	83.25	2	TN,PNP

## Sheet: Supp Table 2
Supplementary Table S2: MQTL detected for nitrogen use efficiency and associated root traits improving nitrogen use efficiency in rice
Trait	MQTL	CHR	Start	End	Left Marker	Right Marker	Peak Position	No. of QTLs involved	Traits involved
NCNUEROOT	MQTLN&R1.1	1	47.53	49.01	SNP_1_12216652	RG472	48.27	6	POD,CAT,RDW,NC,NUE,CAT
	MQTLN&R1.2	1	57.74	64.92	CT372	RM84	61.33	2	NC
	MQTLN&R1.3	1	86.77	86.91	RM7124	RG236	86.84	5	NGOC,NC
	MQTLN&R1.4	1	105.85	110.21	RM11524	RM11548	108.03	5	NSC,NC, NUE
NCNUEROOT	MQTLN&R2.1	2	27.87	29.93	SNP_2_7076671	G1327	28.9	2	NUE, NC
	MQTLN&R2.2	2	38.04	42.68	G131a	RG544	40.36	5	NC,NUE
	MQTLN&R2.3	2	68.5	68.88	RM12497	RM12501	68.69	5	NC
	MQTLN&R2.4	2	86.64	93.31	RM13130	RM13197	89.97	3	RL,NC
NCNUEROOT	MQTLN&R3.1	3	46.51	52.46	ms74	RM14758	49.48	4	RDW,NUE, NC
	MQTLN&R3.2	3	67.93	81.61	RM14921	RM15136	74.77	3	NUE,NSC,RL
	MQTLN&R3.3	3	95.03	96.17	RM15366	RM15381	95.6	2	PRO,POD
	MQTLN&R3.4	3	115.3	121.6	S3_29501329	OSR31	118.45	2	NC
	MQTLN&R3.5	3	175.03	179.76	RM16162	GA505	177.39	2	NUE,NC
	MQTLN&R4.2	4	31.925	35.315	RM16738	RM16767	33.62	2	NUE,NSC
	MQTLN&R4.3	4	46.655	51.785	RM16861	RM16904	49.22	3	RDW, NC
	MQTLN&R4.4	4	57.79	61.71	RM16944	G235	59.75	4	NC, NUE,RDW
	MQTLN&R4.5	4	66.37	74.79	S4_32418113	RM17106	70.58	2	NGOC,RL
NCNUEROOT	MQTLN&R5.1	5	13.125	28.315	RM413	RM17963	20.72	2	NC, NUE
	MQTLN&R5.2	5	47.755	51.065	RM18273	RM18296	49.41	3	RN,RL,NC
	MQTLN&R5.3	5	55.435	60.605	RM18610	RM18611	58.02	3	NC,RDW
	MQTLN&R5.4	5	71.03	81.31	RM18659	RM18833	76.17	2	RL,RDW
	MQTLN&R5.6	5	110.22	110.22	RM7171	RM7171	110.22	2	RL
NCNUEROOT	MQTLN&R6.1	6	44.09	46.26	SNP_6_13250266	RM133,SNP_6_14441908	45.17	5	NUE, NC,RDW
	MQTLN&R6.5	6	81.19	88.55	RM314	RM557	84.87	3	CAT,PRO,NC
	MQTLN&R6.6	6	93.06	97.21	RM19731	RM19765	95.13	3	NC,PRO,CAT
	MQTLN&R6.9	6	144.9	152.08	RM20369	RM20464	148.49	3	NC,RL,NSC
NCNUEROOT	MQTLN&R7.1	7	34.14	38.15	RM436	RM346	36.14	3	POD,RL
	MQTLN&R7.2	7	45.74	50.5	RM21596	RM21446	48.12	4	NC,PRO
	MQTLN&R7.3	7	80.92	82.36	RM22166	RM22188	81.64	3	NUE
NCNUEROOT	MQTLN&R11.1	11	22.03	29.38	RM26063	RM26162	25.7	2	NC
	MQTLN&R11.3	11	59.38	64.3	RM26502	RM26726	61.84	2	NUE
	MQTLN&R11.4	11	96.14	101.78	RM27030	RM27105	98.96	4	RDW,NC, NUE

## Sheet: Supp Table 3
Supplementary Table S3: The list of selected major MQTL on the basis of phenotypic variance ≥8 to be used further for candidate gene analysis and Ortho-MQTL analysis
MQTL ID	Chr	Position (cM)	CI (95%)	From	To	Flanking marker from	Flanking marker to	Start (Mb)	End (Mb)	No. of QTLs involved in MQTL	QTLs involved
MQTL1.1	1	54.16	1.16	53.16	54.32	RM10009	RM10111	188501	2104274	47	SF, BY, GW,PNP,GD, GY, POD,PNP, RDW, TN,CAT, DTF, NC, PL, NUE, SP,SPAD, NGP, PFP,PH,HI
MQTL1.2	1	79.92	1.54	78.92	80.46	RM10523,SNP_1_20238919	RM10527,SNP_1_20706894	20238919	20706894	10	PH, GW, PNP, NGOC, DTF, NC, BY, SF, GY
MQTL1.3	1	110.58	0.12	109.58	109.7	RM11226	RM11235	22330477	22473962	26	BY, SPD,GY, PH, SDW, DTF, TDB, ANUE, NC, RT, PS, RL, PNP, SF, TN
MQTL2.1	2	16.71	2.96	15.23	18.19	SNP_2_4342883	SNP_2_4481943	4342883	4481943	16	GY, HI, BY, GW, PFP, SF
MQTL2.3	2	39.76	2.14	38.69	40.83	RM12446	RM12461	2331733	2675901	13	PH,SF,NC,PNP, GW, ANAE,PL, GY,ANUE
MQTL2.4	2	51.72	1.58	50.93	52.51	RM12658	RM12693	5366392	6121755	11	DTF,SF,ANUE, TDB,GY,PNP,TN,PH
MQTL3.1	3	3.67	2.46	2.44	4.9	SNP_3_1270943	SNP_3_1670761	1270943	1670761	19	GW, SF,GY,BY,PFP,PH
MQTL3.3	3	49.05	1.44	48.33	49.77	RM4992	RM14526	4706112	5024749	12	RDW,SDW,PS,NUE,ANAE,SF,NT,TDB
MQTL3.5	3	77.1	3.01	75.595	78.605	C6	RM545	2985072	4916484	11	PNP,NUE,GY,FAA,TN,GW,NC,RL
MQTL3.7	3	95.69	0.49	95.445	95.935	RM14936	RM14945	12917488	12998073	10	DTF,SF,GY,PRO,PNP,POD
MQTL3.8	3	117.9	1.61	117.095	118.705	RM15288	RM15313	18945114	20112723	9	TN,PNP,NC,DTF,GY,SF
MQTL4.1	4	4.37	1.18	3.78	4.96	RM16393	RM16399	3393833	3498871	6	ANAE,NC,DTF,SF,PS
MQTL4.3	4	46.99	3.16	45.41	48.57	SNP_4_14609247	RM16926	14609247	18062531	10	SF,GW,PHT,TN,RDW,PNP,NC
MQTL4.4	4	59.1	2.39	57.905	60.295	RM16996	RM17007	21359732	21484908	21	NC,BY,GW,SF,PFP,GY,TDB,RDW,SDW,NUE,PNP,TN
MQTL4.5	4	72.97	0.98	72.48	73.46	SNP_4_21815986	SNP_4_21833014,RM17090	21815986	21833014	6	NGOC,PH,NGP,RL,TDB,GY
MQTL5.2	5	18.02	2.52	16.76	19.28	GA478	R2232	2011188	4107103	20	PHT,PNP,SF,GY,BY,GW,NUE,SDW,PFP,NC
MQTL5.4	5	44.56	3.03	43.045	46.075	RM18033	RM18071	5273339	6155982	9	PS,RL,PFP,GY,BY
MQTL5.6	5	60.33	2.79	58.935	61.725	RM18302	RM18343	12708022	13572971	7	TDB,SF,RDW,ANAE,SDW
MQTL5.7	5	70.03	0.6	69.73	70.33	RM18624	RM18632	19183516	19346291	10	PH,RT,RL,TN,PNP,RDW,TN
MQTL6.2	6	44.18	1.6	43.38	44.98	SNP_6_12183428	SNP_6_13250266	12183428	13250266	21	TN,PFP,NUE,GW,GY,SF, BY,NC,RDW
MQTL6.3	6	62.07	1.71	61.215	62.925	R2549	RZ516	24916395	2560318	9	PL,DTF,TDB,BY,RDW,NUE,PNP,SDW,ANAE
MQTL6.4	6	93	2.52	91.74	94.26	RM19715	RM19746	7868951	8518493	12	PH,CAT,PRO,NC,SP,FAA,PNP,SF
MQTL6.5	6	107.6	1.9	106.65	108.55	SNP_6_29056693	SNP_6_29416997	29056693	29416997	14	GY,SF,TDB,TN,RN,BY,PNP,RL
MQTL6.6	6	159.12	1.43	158.405	159.835	Pho2	G329	27384548	27612443	6	NC,RL,DTF,SDW,GY
MQTL7.2	7	38.56	0.94	38.09	39.03	RM21034	RM21050	3577411	3771121	17	PNP,SF,PH,PL,BY,DTF,RL,POD,HI,SP,GW
MQTL7.3	7	48.82	2.24	47.7	49.94	RM21660	RM22027	18996018	26301017	13	NC,SP,GY,PRO,TDB,PS,TN,SDW,BY,DTF
MQTL7.4	7	80.47	2.6	79.17	81.77	RM22132	RM22157	28665611	29170514	12	GY,PNP,NUE
MQTL7.5	7	107.07	0.76	106.69	107.45	SNP_7_28234334	SNP_7_28303039	28234334	28303039	11	GW,SF,PFP,BY,GY
MQTL8.2	8	18.73	2.35	17.555	19.905	RM6863	RM22416	2005990	3285143	9	BY,GW,NGP,HI,SF
MQTL8.3	8	31.49	3	29.99	32.99	SNP_8_8437588	SNP_8_8580913,RM22191	8437588	8580913	10	NC,BY,GW,SDW,PFP,GY
MQTL8.4	8	48.35	1.21	47.745	48.955	RM22335	RM22351	2144719	2470019	8	GY,DTF,PNP,SF,PL,PS
MQTL8.6	8	88.55	0.24	88.43	88.67	RM22979	RM22982	17250943	17401871	26	NC,TDB,GW,GY,SF,PH,NUE,RDW,ANAE,SPAD,TN,PNP
MQTL9.2	9	37.47	4.04	35.45	39.49	R1164	RZ698	6015994	7222547	10	GY,SF,BY,PFP,BY,GW
MQTL9.4	9	56.73	3.49	54.985	58.475	RM23820	RM23888	5036985	6546861	12	ANAE,NC,TDB,GY,NUE,RDW,SF,GW
MQTL9.5	9	68.16	3.32	66.5	69.82	RM23967	RM23999	8127499	8970550	12	SDW,TDW,GW,NC,GY,RDW,PNP,SPAD,TN
MQTL9.6	9	86.82	0.49	86.575	87.065	RM24130	RM6839	11610977	14512398	6	GW,TN,PN,RDW,NC
MQTL10.2	10	27.76	4.42	25.55	29.97	RM25084	RM25178	4818641	8255065	8	FAA,NC,NUE,TN,SDW,TDB
MQTL10.5	10	56.87	3.37	55.185	58.555	RM467	RM25401	13044511	13797426	6	FAA,SP,PNP,TN
MQTL10.6	10	74.14	4.94	71.67	76.61	RM25601	SNP10_18820606	17570667	18820606	5	NC,GY,BY,TDB
MQTL11.2	11	44.9	2.33	43.735	46.065	RM26306	RM26341	7073686	7650323	9	TDB,TN,NC,PNP,TDB,ANAE,SF
MQTL12.4	12	66.78	2.39	65.585	67.975	RM27712	RM27800	5104402	7237077	8	NC,PS,TDB,ANAE,SPAD,SDW,TDW,RDW
MQTL12.7	12	116.74	0.77	116.355	117.125	RM28511	RM28523	23594375	23753217	5	PNP,GY,TN,NGP,NC

## Sheet: Supp Table 4
Supplementary Table S4: The list of candidate genes identified in the MQTL region.
MQTL	Gene stable ID	GO term accession	Functions	IGRSP Description
MQTL1.1	Os01g0103600	GO:0047750	cholestenol delta-isomerase activity	Similar to sterol-8%2C7-isomerase. (Os01t0103600-01)%3BEmopamil-binding family protein. (Os01t0103600-02)
MQTL1.1	Os01g0103700	GO:0016180	snRNA processing	Conserved hypothetical protein. (Os01t0103700-01)
MQTL1.1	Os01g0104000	GO:0004713	protein tyrosine kinase activity	C-type lectin domain containing protein. (Os01t0104000-01)%3BSimilar to predicted protein. (Os01t0104000-02)
MQTL1.1	Os01g0104100	GO:0061630	ubiquitin protein ligase activity	Similar to protein binding / zinc ion binding. (Os01t0104100-01)%3BSimilar to protein binding / zinc ion binding. (Os01t0104100-02)
MQTL1.1	Os01g0104200	GO:0006355	regulation of transcription, DNA-templated	No apical meristem (NAM) protein domain containing protein. (Os01t0104200-00)
MQTL1.1	Os01g0104500	GO:0006355	regulation of transcription, DNA-templated	No apical meristem (NAM) protein domain containing protein. (Os01t0104500-01)
MQTL1.1	Os01g0104600	GO:0005634	nucleus	Homolog of Arabidopsis DE-ETIOLATED1 (DET1)%2C Modulation of the ABA signaling pathway and ABA biosynthesis%2C Regulation of chlorophyll content (Os01t0104600-01)%3BSimilar to Light-mediated development protein DET1 (Deetiolated1 homolog) (tDET1) (High pigmentation protein 2) (Protein dark green). (Os01t0104600-02)
MQTL1.1	Os01g0104900	GO:0016747	acyltransferase activity, transferring groups other than amino-acyl groups	Transferase family protein. (Os01t0104900-01)%3BHypothetical conserved gene. (Os01t0104900-02)
MQTL1.1	Os01g0105400	GO:0007018	microtubule-based movement	Similar to Kinesin heavy chain. (Os01t0105400-01)
MQTL1.1	Os01g0105700	GO:0001228	DNA-binding transcription activator activity, RNA polymerase II-specific	Basic helix-loop-helix dimerisation region bHLH domain containing protein. (Os01t0105700-01)
MQTL1.1	Os01g0105800	GO:0097428	protein maturation by iron-sulfur cluster transfer	Similar to Iron sulfur assembly protein 1. (Os01t0105800-01)
MQTL1.1	Os01g0105900	GO:0016301	kinase activity	Carbohydrate/purine kinase domain containing protein. (Os01t0105900-01)
MQTL1.1	Os01g0106200	GO:0006890	retrograde vesicle-mediated transport, Golgi to endoplasmic reticulum	Similar to RER1A protein (AtRER1A). (Os01t0106200-01)
MQTL1.1	Os01g0106700	GO:0000077	DNA damage checkpoint signaling	Hypothetical conserved gene. (Os01t0106700-00)
MQTL1.1	Os01g0106800	GO:0031461	cullin-RING ubiquitin ligase complex	Similar to RING-box protein 1A (Regulator of cullins 1a) (dRbx1). (Os01t0106800-01)
MQTL1.1	Os01g0106900	GO:0070402	NADPH binding	Similar to 1-deoxy-D-xylulose 5-phosphate reductoisomerase (Fragment). (Os01t0106900-01)%3BSimilar to 1-deoxy-D-xylulose 5-phosphate reductoisomerase (Fragment). (Os01t0106900-02)
MQTL1.1	Os01g0107000	GO:0016560	protein import into peroxisome matrix, docking	Similar to peroxin Pex14. (Os01t0107000-01)%3BPeroxisome membrane anchor protein Pex14p%2C N-terminal domain containing protein. (Os01t0107000-02)
MQTL1.1	Os01g0107700	GO:0016757	glycosyltransferase activity	Similar to LIMONENE cyclase like protein. (Os01t0107700-01)
MQTL1.1	Os01g0108000	GO:0005886	plasma membrane	Conserved hypothetical protein. (Os01t0108000-01)
MQTL1.1	Os01g0108200	GO:0070008	serine-type exopeptidase activity	Similar to Prolyl endopeptidase (EC 3.4.21.26) (Post-proline cleaving enzyme) (PE). (Os01t0108200-01)
MQTL1.1	Os01g0108400	GO:0006357	regulation of transcription by RNA polymerase II	Helix-loop-helix DNA-binding domain containing protein. (Os01t0108400-00)
MQTL1.1	Os01g0108600	GO:0006357	regulation of transcription by RNA polymerase II	Basic helix-loop-helix dimerisation region bHLH domain containing protein. (Os01t0108600-01)%3BHypothetical conserved gene. (Os01t0108600-02)
MQTL1.1	Os01g0109300	GO:0005634	nucleus	Similar to predicted protein. (Os01t0109300-01)
MQTL1.1	Os01g0109700	GO:0003714	transcription corepressor activity	Similar to Paired amphipathic helix repeat-containing protein / transcription regulator-related. (Os01t0109700-01)
MQTL1.1	Os01g0109750	GO:0006355	regulation of transcription, DNA-templated	Paired amphipathic helix domain containing protein. (Os01t0109750-01)
MQTL1.1	Os01g0110100	GO:0005794	Golgi apparatus	Phosphate (Pi) transporter%2C Pi homeostasis (Os01t0110100-01)
MQTL1.1	Os01g0110400	GO:0016747	acyltransferase activity, transferring groups other than amino-acyl groups	Similar to Acetyl-CoA C-acetyltransferase. (Os01t0110400-01)
MQTL1.1	Os01g0110500	GO:0006468	protein phosphorylation	Protein kinase%2C core domain containing protein. (Os01t0110500-01)
MQTL1.1	Os01g0110700	GO:0006099	tricarboxylic acid cycle	Similar to Phosphoenolpyruvate carboxylase (EC 4.1.1.31). (Os01t0110700-01)%3BSimilar to Phosphoenolpyruvate carboxylase. (Os01t0110700-02)
MQTL1.1	Os01g0110800	GO:0005515	protein binding	Leucine-rich repeat%2C plant specific containing protein. (Os01t0110800-01)
MQTL1.1	Os01g0111000	GO:0004857	enzyme inhibitor activity	Pectinesterase inhibitor domain containing protein. (Os01t0111000-00)
MQTL1.1	Os01g0111100	GO:0003755	peptidyl-prolyl cis-trans isomerase activity	Cyclophilin-like domain containing protein. (Os01t0111100-01)
MQTL1.1	Os01g0111200	GO:0003729	mRNA binding	Like-Sm ribonucleoprotein (LSM)-related domain domain containing protein. (Os01t0111200-01)
MQTL1.1	Os01g0111400	GO:0003677	DNA binding	Zinc finger%2C BED-type predicted domain containing protein. (Os01t0111400-01)%3BSimilar to transposon protein. (Os01t0111400-02)
MQTL1.1	Os01g0111500	GO:0001228	DNA-binding transcription activator activity, RNA polymerase II-specific	ROOT HAIR DEFECTIVE-SIX LIKE (RSL) class I basic helix-loop-helix protein%2C bHLH transcription factor%2C Regulation of root hair development (Os01t0111500-01)
MQTL1.1	Os01g0111700	GO:0016021	integral component of membrane	Conserved hypothetical protein. (Os01t0111700-01)
MQTL1.1	Os01g0111800	GO:0016021	integral component of membrane	Conserved hypothetical protein. (Os01t0111800-01)%3BConserved hypothetical protein. (Os01t0111800-02)
MQTL1.1	Os01g0112400	GO:0055085	transmembrane transport	Major intrinsic protein family protein. (Os01t0112400-01)
MQTL1.1	Os01g0112500	GO:0005634	nucleus	Similar to Plakoglobin/armadillo/beta-catenin-like protein (Fragment). (Os01t0112500-01)%3BSimilar to Plakoglobin/armadillo/beta-catenin-like protein (Fragment). (Os01t0112500-02)
MQTL1.1	Os01g0112800	GO:0043531	ADP binding	Disease resistance protein domain containing protein. (Os01t0112800-00)
MQTL1.1	Os01g0113000	GO:0008234	cysteine-type peptidase activity	Hypothetical conserved gene. (Os01t0113000-00)
MQTL1.1	Os01g0113150	GO:0043531	ADP binding	Disease resistance protein domain containing protein. (Os01t0113150-00)
MQTL1.1	Os01g0113200	GO:0030247	polysaccharide binding	Similar to Receptor serine/threonine kinase. (Os01t0113200-01)
MQTL1.1	Os01g0113300	GO:0030247	polysaccharide binding	Similar to ARK protein (Fragment). (Os01t0113300-01)
MQTL1.1	Os01g0113350	GO:0031625	ubiquitin protein ligase binding	Hypothetical conserved gene. (Os01t0113350-00)
MQTL1.1	Os01g0113400	GO:0030247	polysaccharide binding	Similar to Receptor-like kinase. (Os01t0113400-01)%3BSimilar to Receptor-like kinase. (Os01t0113400-02)
MQTL1.1	Os01g0113500	GO:0004672	protein kinase activity	Similar to Receptor-like kinase. (Os01t0113500-01)
MQTL1.1	Os01g0113650	GO:0031625	ubiquitin protein ligase binding	Hypothetical conserved gene. (Os01t0113650-00)
MQTL1.1	Os01g0113700	GO:0030247	polysaccharide binding	Similar to Receptor-like kinase. (Os01t0113700-00)
MQTL1.1	Os01g0113800	GO:0030247	polysaccharide binding	Protein kinase%2C core domain containing protein. (Os01t0113800-01)
MQTL1.1	Os01g0113900	GO:0030247	polysaccharide binding	Similar to Receptor-like protein kinase. (Os01t0113900-01)
MQTL1.1	Os01g0114100	GO:0030247	polysaccharide binding	Similar to Protein kinase RLK17. (Os01t0114100-01)
MQTL1.1	Os01g0114400	GO:0004672	protein kinase activity	Similar to Receptor-like kinase. (Os01t0114400-00)
MQTL1.1	Os01g0114600	GO:0030247	polysaccharide binding	Similar to Receptor-like protein kinase. (Os01t0114600-00)
MQTL1.1	Os01g0114700	GO:0030247	polysaccharide binding	Similar to Receptor-like kinase. (Os01t0114700-00)
MQTL1.1	Os01g0114900	GO:0004672	protein kinase activity	Similar to LRK14. (Os01t0114900-00)
MQTL1.1	Os01g0115500	GO:0005524	ATP binding	Similar to Receptor-like kinase. (Os01t0115500-00)
MQTL1.1	Os01g0115566	GO:0030247	polysaccharide binding	Similar to Receptor-like kinase. (Os01t0115566-00)
MQTL1.1	Os01g0115600	GO:0030247	polysaccharide binding	Similar to LRK14. (Os01t0115600-01)
MQTL1.1	Os01g0115700	GO:0030247	polysaccharide binding	Similar to Receptor-like kinase. (Os01t0115700-00)
MQTL1.1	Os01g0115750	GO:0030247	polysaccharide binding	Similar to Receptor-like protein kinase. (Os01t0115750-00)
MQTL1.1	Os01g0115800	GO:0030247	polysaccharide binding	Similar to Receptor-like kinase. (Os01t0115800-01)
MQTL1.1	Os01g0115900	GO:0030247	polysaccharide binding	Similar to Receptor-like protein kinase. (Os01t0115900-00)
MQTL1.1	Os01g0116000	GO:0030247	polysaccharide binding	Similar to Receptor-like protein kinase. (Os01t0116000-00)
MQTL1.1	Os01g0116200	GO:0030247	polysaccharide binding	Protein kinase%2C core domain containing protein. (Os01t0116200-01)
MQTL1.1	Os01g0116400	GO:0030247	polysaccharide binding	Protein kinase%2C core domain containing protein. (Os01t0116400-01)
MQTL1.1	Os01g0116600	GO:0005525	GTP binding	Eukaryotic translation elongation factor 1 alpha (eEF1A)-like protein%2C Negative regulation of cell death%2C Defense response (Os01t0116600-01)%3BSimilar to predicted protein. (Os01t0116600-02)
MQTL1.1	Os01g0116800	GO:0005524	ATP binding	Similar to Receptor-like kinase. (Os01t0116800-00)
MQTL1.1	Os01g0116900	GO:0030247	polysaccharide binding	Protein kinase%2C catalytic domain domain containing protein. (Os01t0116900-00)
MQTL1.1	Os01g0117000	GO:0030247	polysaccharide binding	Similar to Receptor-like kinase ARK1AS. (Os01t0117000-00)
MQTL1.1	Os01g0117100	GO:0005524	ATP binding	Similar to Receptor kinase LRK10. (Os01t0117100-00)
MQTL1.1	Os01g0117200	GO:0030247	polysaccharide binding	Similar to ARK protein (Fragment). (Os01t0117200-01)
MQTL1.1	Os01g0117266	GO:0030247	polysaccharide binding	Conserved hypothetical protein. (Os01t0117266-00)
MQTL1.1	Os01g0117300	GO:0005524	ATP binding	Similar to Receptor kinase LRK10. (Os01t0117300-00)
MQTL1.1	Os01g0117400	GO:0004672	protein kinase activity	Similar to Receptor-like kinase. (Os01t0117400-00)
MQTL1.1	Os01g0117500	GO:0005524	ATP binding	Similar to Receptor kinase LRK10. (Os01t0117500-00)
MQTL1.1	Os01g0117600	GO:0030247	polysaccharide binding	Protein kinase%2C catalytic domain domain containing protein. (Os01t0117600-01)
MQTL1.1	Os01g0117700	GO:0004672	protein kinase activity	Similar to LRK14. (Os01t0117700-00)
MQTL1.1	Os01g0117900	GO:0022857	transmembrane transporter activity	Similar to nodulin-like protein. (Os01t0117900-01)%3BSimilar to Nodulin-like protein 5NG4. (Os01t0117900-02)%3BSimilar to nodulin-like protein. (Os01t0117900-03)
MQTL1.1	Os01g0118100	GO:0004386	helicase activity	Similar to Fructose-bisphosphate aldolase. (Os01t0118100-01)
MQTL1.1	Os01g0118300	GO:0006659	phosphatidylserine biosynthetic process	Similar to Phosphatidyl serine synthase. (Os01t0118300-01)%3BPhosphatidylserine synthase%2C Regulation of stem development%2C Control of cell elongation in uppermost internode (Os01t0118300-02)
MQTL1.1	Os01g0118400	GO:0016757	glycosyltransferase activity	Similar to HGA6. (Os01t0118400-01)
MQTL1.1	Os01g0118600	GO:0016757	glycosyltransferase activity	Similar to Hga5 protein. (Os01t0118600-00)
MQTL1.1	Os01g0118700	GO:0016757	glycosyltransferase activity	Similar to HGA4. (Os01t0118700-01)
MQTL1.1	Os01g0119000	GO:0016757	glycosyltransferase activity	Glycosyltransferase AER61%2C uncharacterized domain containing protein. (Os01t0119000-01)%3BGlycosyltransferase AER61%2C uncharacterized domain containing protein. (Os01t0119000-02)
MQTL1.1	Os01g0119100	GO:0016757	glycosyltransferase activity	Similar to Glycosyltransferase. (Os01t0119100-00)
MQTL1.1	Os01g0120300	GO:0002161	aminoacyl-tRNA editing activity	Similar to EMB2369 (EMBRYO DEFECTIVE 2369)%3B ATP binding / aminoacyl-tRNA ligase/ leucine-tRNA ligase/ nucleotide binding. (Os01t0120300-00)
MQTL1.1	Os01g0120400	GO:0006419	alanyl-tRNA aminoacylation	Alanyl-tRNA synthetase%2C class IIc family protein. (Os01t0120400-01)%3BAlanyl-tRNA synthetase%2C class IIc family protein. (Os01t0120400-02)
MQTL1.1	Os01g0120600	GO:0016491	oxidoreductase activity	Similar to Oxidoreductase NAD-binding domain containing protein%2C expressed. (Os01t0120600-01)
MQTL1.1	Os01g0120800	GO:0003743	translation initiation factor activity	Similar to Eukaryotic translation initiation factor 3 subunit 10 (eIF-3 theta) (Eukaryotic translation initiation factor 3 large subunit) (eIF3a). (Os01t0120800-01)%3BSimilar to Translation initiation factor 3. (Os01t0120800-02)%3BSimilar to Translation initiation factor 3. (Os01t0120800-03)%3BSimilar to Translation initiation factor 3. (Os01t0120800-04)%3BSimilar to Translation initiation factor…
MQTL1.1	Os01g0121100	GO:0008168	methyltransferase activity	Similar to SLL2. (Os01t0121100-01)%3BSimilar to SLL2. (Os01t0121100-02)
MQTL1.1	Os01g0121200	GO:0008270	zinc ion binding	Zinc finger%2C RING/FYVE/PHD-type domain containing protein. (Os01t0121200-01)
MQTL1.1	Os01g0121300	GO:0016021	integral component of membrane	Conserved hypothetical protein. (Os01t0121300-01)
MQTL1.1	Os01g0121500	GO:0016021	integral component of membrane	Conserved hypothetical protein. (Os01t0121500-01)
MQTL1.1	Os01g0121700	GO:0055085	transmembrane transport	ABC transporter-like domain containing protein. (Os01t0121700-01)
MQTL1.1	Os01g0121800	GO:0008375	acetylglucosaminyltransferase activity	Glycosyl transferase%2C family 14 protein. (Os01t0121800-01)%3BSimilar to xylosyltransferase 1. (Os01t0121800-02)
MQTL1.1	Os01g0121900	GO:0006511	ubiquitin-dependent protein catabolic process	Seven-in-absentia protein%2C sina domain containing protein. (Os01t0121900-00)
MQTL1.1	Os01g0121950	GO:0006511	ubiquitin-dependent protein catabolic process	Hypothetical conserved gene. (Os01t0121950-00)
MQTL1.1	Os01g0122000	GO:0006511	ubiquitin-dependent protein catabolic process	Conserved hypothetical protein. (Os01t0122000-01)
MQTL1.1	Os01g0122200	GO:0006511	ubiquitin-dependent protein catabolic process	Seven In Absentia Homolog-type domain containing protein. (Os01t0122200-01)
MQTL1.1	Os01g0122701	GO:0006511	ubiquitin-dependent protein catabolic process	Conserved hypothetical protein. (Os01t0122701-00)
MQTL1.1	Os01g0123500	GO:0006511	ubiquitin-dependent protein catabolic process	Conserved hypothetical protein. (Os01t0123500-00)
MQTL1.1	Os01g0123700	GO:0006511	ubiquitin-dependent protein catabolic process	Zinc finger%2C RING-type domain containing protein. (Os01t0123700-00)
MQTL1.1	Os01g0123800	GO:0006511	ubiquitin-dependent protein catabolic process	Seven-in-absentia protein%2C sina domain containing protein. (Os01t0123800-00)
MQTL1.1	Os01g0123900	GO:0005576	extracellular region	Similar to Bowman-Birk type proteinase inhibitor (EBI). (Os01t0123900-01)
MQTL1.1	Os01g0124000	GO:0005576	extracellular region	Similar to Bowman Birk trypsin inhibitor. (Os01t0124000-01)
MQTL1.1	Os01g0124100	GO:0005576	extracellular region	Proteinase inhibitor I12%2C Bowman-Birk family protein. (Os01t0124100-01)
MQTL1.1	Os01g0124200	GO:0005576	extracellular region	Similar to Bowman Birk trypsin inhibitor. (Os01t0124200-02)
MQTL1.1	Os01g0124401	GO:0005576	extracellular region	Similar to Bowman-Birk type bran trypsin inhibitor. (Os01t0124401-01)
MQTL1.1	Os01g0124600	GO:0005576	extracellular region	Similar to cDNA clone:001-125-E08%2C full insert sequence. (Os01t0124600-00)
MQTL1.1	Os01g0124650	GO:0005576	extracellular region	Hypothetical conserved gene. (Os01t0124650-02)
MQTL1.1	Os01g0124900	GO:0006511	ubiquitin-dependent protein catabolic process	Seven-in-absentia protein%2C sina domain containing protein. (Os01t0124900-00)
MQTL1.1	Os01g0125000	GO:0006511	ubiquitin-dependent protein catabolic process	Seven-in-absentia protein%2C sina domain containing protein. (Os01t0125000-00)
MQTL1.1	Os01g0125500	GO:0006511	ubiquitin-dependent protein catabolic process	Seven-in-absentia protein%2C sina domain containing protein. (Os01t0125500-00)
MQTL1.1	Os01g0125600	GO:0030001	metal ion transport	Heavy metal transport/detoxification protein domain containing protein. (Os01t0125600-01)
MQTL1.1	Os01g0125800	GO:0030042	actin filament depolymerization	Actin-interacting%2C WD40-repeat protein%2C Actin turnover (Os01t0125800-01)
MQTL1.1	Os01g0125900	GO:0005829	cytosol	Ubiquitin-conjugating enzyme/RWD-like domain containing protein. (Os01t0125900-01)
MQTL1.1	Os01g0126100	GO:0005507	copper ion binding	Multicopper oxidase (Os01t0126100-01)
MQTL1.1	Os01g0126200	GO:0005507	copper ion binding	Multicopper oxidase (Os01t0126200-01)
MQTL1.1	Os01g0126600	GO:0031047	gene silencing by RNA	Paralog of FACTOR OF DNA METHYLATION LIKE 1 (OsFDML1)%2C Regulation of flower development (Os01t0126600-01)
MQTL1.1	Os01g0126900	GO:0016491	MF oxidoreductase activity	Multicopper oxidase (Os01t0126900-01)
MQTL1.1	Os01g0127000	GO:0005507	copper ion binding	Multicopper oxidase%2C Maintenance of Pi homeostasis (Os01t0127000-01)
MQTL1.1	Os01g0127200	GO:0005507	copper ion binding	Multicopper oxidase%2C Maintenance of Pi homeostasis (Os01t0127200-01)
MQTL1.1	Os01g0127300	GO:0010027	thylakoid membrane organization	SufBD family protein. (Os01t0127300-01)
MQTL1.1	Os01g0127450	GO:0043565	sequence-specific DNA binding	Similar to MYBL2 (ARABIDOPSIS MYB-LIKE 2)%3B DNA binding / transcription factor. (Os01t0127450-00)
MQTL1.1	Os01g0127500	GO:0050662	(obsolete) coenzyme binding	NAD(P)-binding domain containing protein. (Os01t0127500-01)
MQTL1.1	Os01g0127600	GO:0005576	extracellular region	Similar to Bowman-Birk type proteinase inhibitor D-II precursor (IV). (Os01t0127600-01)
MQTL1.1	Os01g0127900	GO:0009298	GDP-mannose biosynthetic process	Mannose-6-phosphate isomerase domain containing protein. (Os01t0127900-01)
MQTL1.1	Os01g0128000	GO:0043565	sequence-specific DNA binding	Myb transcription factor domain containing protein. (Os01t0128000-01)
MQTL1.1	Os01g0128100	GO:0006308	DNA catabolic process	Similar to Bifunctional nuclease (Fragment). (Os01t0128100-01)
MQTL1.1	Os01g0128200	GO:0006308	DNA catabolic process	Similar to Nuclease I. (Os01t0128200-01)
MQTL1.1	Os01g0128300	GO:0009688	phosphatidylserine biosynthetic process	Similar to predicted protein. (Os01t0128300-00)
MQTL1.1	Os01g0128400	GO:0016020	membrane	Protein of unknown function DUF2359%2C TMEM214 domain containing protein. (Os01t0128400-01)%3BSimilar to predicted protein. (Os01t0128400-02)
MQTL1.1	Os01g0128800	GO:0016021	integral component of membrane	Similar to plant synaptotagmin. (Os01t0128800-01)
MQTL1.1	Os01g0129200	GO:0003676	nucleic acid binding	C2H2 zinc-finger transcription factor%2C Floral organ identity%2C Cellular proliferation (Os01t0129200-01)
MQTL1.1	Os01g0129500	GO:0016021	integral component of membrane	Protein of unknown function DUF1666 family protein. (Os01t0129500-02)
MQTL1.1	Os01g0129600	GO:0007275	multicellular organism development	Similar to LBD40 (LOB DOMAIN-CONTAINING PROTEIN 40). (Os01t0129600-00)
MQTL1.1	Os01g0130000	GO:0055085	transmembrane transport	Cation efflux protein family protein. (Os01t0130000-01)%3BSimilar to metal tolerance protein C3. (Os01t0130000-02)
MQTL1.1	Os01g0130200	GO:0010112	regulation of systemic acquired resistance	Hypothetical conserved gene. (Os01t0130200-00)
MQTL1.1	Os01g0130400	GO:0030246	carbohydrate binding	Similar to Alpha-xylosidase precursor (Fragment). (Os01t0130400-01)
MQTL1.1	Os01g0131600	GO:0003677	DNA binding	Hypothetical conserved gene. (Os01t0131600-01)%3BSimilar to pathogenesis-related transcriptional activator PTI6. (Os01t0131600-02)
MQTL1.1	Os01g0131800	GO:0005787	signal peptidase complex	Signal peptidase 22 kDa subunit family protein. (Os01t0131800-01)
MQTL1.1	Os01g0131900	GO:0005576	extracellular region	Similar to Wound-induced protease inhibitor (WIP1). (Os01t0131900-00)
MQTL1.1	Os01g0132000	GO:0005576	extracellular region	Similar to Wound-induced protease inhibitor (WIP1). (Os01t0132000-01)
MQTL1.1	Os01g0132100	GO:0016021	integral component of membrane	Leucine-rich repeat domain containing protein. (Os01t0132100-00)
MQTL1.1	Os01g0132400	GO:0016021	integral component of membrane	Conserved hypothetical protein. (Os01t0132400-01)
MQTL1.1	Os01g0132700	GO:0003712	transcription coregulator activity	Surfeit locus 5 family protein. (Os01t0132700-01)
MQTL1.1	Os01g0132766	GO:0043565	sequence-specific DNA binding	Zinc finger%2C C2H2-like domain containing protein. (Os01t0132766-01)
MQTL1.1	Os01g0132800	GO:0008380	RNA splicing	Peptidyl-tRNA hydrolase family protein. (Os01t0132800-01)
MQTL1.1	Os01g0133100	GO:0016021	integral component of membrane	Conserved hypothetical protein. (Os01t0133100-01)%3BHypothetical conserved gene. (Os01t0133100-02)
MQTL1.1	Os01g0133400	GO:0022857	transmembrane transporter activity	Similar to Hexose transporter (Fragment). (Os01t0133400-01)
MQTL1.1	Os01g0133500	GO:0009536	plastid	Beta-lactamase-like domain containing protein. (Os01t0133500-01)%3BSimilar to predicted protein. (Os01t0133500-02)
MQTL1.1	Os01g0133600	GO:0008375	acetylglucosaminyltransferase activity	Hypothetical conserved gene. (Os01t0133600-00)
MQTL1.1	Os01g0133700	GO:0008375	acetylglucosaminyltransferase activity	Glycosyl transferase%2C family 14 domain containing protein. (Os01t0133700-00)
MQTL1.1	Os01g0134500	GO:0005789	endoplasmic reticulum membrane	Similar to Delta-7-sterol-C5(6)-desaturase (EC 1.3.3.-) (Delta-7-C-5 sterol desaturase) (Delta7-sterol-C5-desaturase). (Os01t0134500-01)
MQTL1.1	Os01g0134700	GO:0005516	calmodulin binding	Calmodulin binding protein-like family protein. (Os01t0134700-01)
MQTL1.1	Os01g0134800	GO:0005975	carbohydrate metabolic process	Similar to (1%2C4)-beta-xylan endohydrolase%2C isoenzyme X-II (EC 3.2.1.8) (Fragment). (Os01t0134800-01)
MQTL1.1	Os01g0134900	GO:0016798	hydrolase activity, acting on glycosyl bonds	(1%2C4)-beta-xylan endohydrolase%2C isoenzyme X-II (EC 3.2.1.8) (Fragment). (Os01t0134900-01)
MQTL1.1	Os01g0135700	GO:0005509	calcium ion binding	EF-HAND 2 domain containing protein. (Os01t0135700-01)
MQTL1.1	Os01g0135800	GO:0051082	unfolded protein binding	Similar to Cytosolic class I small heat shock protein 3B (Fragment). (Os01t0135800-01)
MQTL1.1	Os01g0135900	GO:0051082	unfolded protein binding	Similar to Cytosolic class I small heat shock protein 3C (Fragment). (Os01t0135900-01)%3BLMW heat shock protein. (Os01t0135900-02)
MQTL1.1	Os01g0136000	GO:0051082	unfolded protein binding	Similar to Cytosolic class I small heat-shock protein HSP17.5. (Os01t0136000-00)
MQTL1.1	Os01g0136050	GO:0016021	integral component of membrane	Similar to 16.9 kDa heat shock protein. (Os01t0136050-00)
MQTL1.1	Os01g0136100	GO:0051082	unfolded protein binding	16.9 kDa class I heat shock protein 1. (Os01t0136100-01)
MQTL1.1	Os01g0136200	GO:0051082	unfolded protein binding	16.9 kDa class I heat shock protein 1. (Os01t0136200-01)
MQTL1.1	Os01g0136400	GO:0007166	cell surface receptor signaling pathway	Protein kinase%2C core domain containing protein. (Os01t0136400-01)
MQTL1.1	Os01g0136450	GO:0030247	polysaccharide binding	Conserved hypothetical protein. (Os01t0136450-00)
MQTL1.1	Os01g0136500	GO:0030247	polysaccharide binding	Conserved hypothetical protein. (Os01t0136500-00)
MQTL1.1	Os01g0136700	GO:0030247	polysaccharide binding	Conserved hypothetical protein. (Os01t0136700-01)
MQTL1.1	Os01g0136800	GO:0030247	polysaccharide binding	Protein kinase%2C core domain containing protein. (Os01t0136800-01)
MQTL1.1	Os01g0136900	GO:0030247	polysaccharide binding	Similar to Stress-induced receptor-like kinase 2. (Os01t0136900-00)
MQTL1.1	Os01g0137200	GO:0030247	polysaccharide binding	Protein kinase%2C catalytic domain domain containing protein. (Os01t0137400-00)
MQTL1.1	Os01g0137250	GO:0005524	ATP binding	Hypothetical conserved gene. (Os01t0137200-00)
MQTL1.1	Os01g0137282	GO:0030247	polysaccharide binding	Similar to Stress-induced receptor-like kinase 2. (Os01t0137250-00)
MQTL1.1	Os01g0137400	GO:0030247	polysaccharide binding	Conserved hypothetical protein. (Os01t0137282-00)
MQTL1.1	Os01g0137500	GO:0005524	ATP binding	Protein kinase%2C catalytic domain domain containing protein. (Os01t0137500-01)
MQTL1.1	Os01g0137700	GO:0030247	polysaccharide binding	Conserved hypothetical protein. (Os01t0137700-01)
MQTL1.1	Os01g0137950	GO:0004672	protein kinase activity	Similar to predicted protein. (Os01t0137950-01)
MQTL1.1	Os01g0138300	GO:0030247	polysaccharide binding	Conserved hypothetical protein. (Os01t0138300-01)%3BProtein kinase%2C core domain containing protein. (Os01t0138300-02)
MQTL1.1	Os01g0138400	GO:0030247	polysaccharide binding	Serine/threonine protein kinase domain containing protein. (Os01t0138400-01)
MQTL1.1	Os01g0138600	GO:0003006	developmental process involved in reproduction	phosphotransferase system%2C PEP-utilising enzyme%2C N-terminal domain containing protein. (Os01t0138600-01)
MQTL1.1	Os01g0138800	GO:0016787	hydrolase activity	Peptidase C26 domain containing protein. (Os01t0138800-01)
MQTL1.1	Os01g0138900	GO:0016855	racemase and epimerase activity, acting on amino acids and derivatives	Mandelate racemase/muconate lactonizing enzyme family protein. (Os01t0138900-01)
MQTL1.1	Os01g0139000	GO:0005789	endoplasmic reticulum membrane	Reticulon family protein. (Os01t0139000-00)
MQTL1.1	Os01g0139600	GO:0016311	dephosphorylation	Similar to Lipid phosphate phosphatase 2 (EC 3.1.3.-) (AtLPP2) (Phosphatidic acid phosphatase 2) (AtPAP2) (Prenyl diphosphate phosphatase). (Os01t0139600-01)
MQTL1.2	Os01g0248400	GO:0006099	tricarboxylic acid cycle	Similar to Isocitrate dehydrogenase (Fragment). (Os01t0248400-01)
MQTL1.2	Os01g0248600	GO:0000811	GINS complex	GINS complex%2C Psf2 component family protein. (Os01t0248600-01)
MQTL1.2	Os01g0248701	GO:0008299	isoprenoid biosynthetic process	Terpenoid synthase domain containing protein. (Os01t0248701-00)
MQTL1.2	Os01g0248900	GO:0005576	extracellular region	Alpha-expansin%2C Mediation of the cell extension and growth%2C Root system architecture (Os01t0248900-01)
MQTL1.2	Os01g0249100	GO:0005576	extracellular region	Similar to Expansin-A9. (Os01t0249100-00)
MQTL1.2	Os01g0249200	GO:0045735	nutrient reservoir activity	Similar to Nectarin 1 precursor (EC 1.15.1.1) (Superoxide dismutase [Mn]). (Os01t0249200-01)
MQTL1.2	Os01g0249300	GO:0004864	protein phosphatase inhibitor activity	Lg106-like family protein. (Os01t0249300-01)%3BLg106-like family protein. (Os01t0249300-02)
MQTL1.2	Os01g0249700	GO:0030001	metal ion transport	Heavy metal-associated domain%2C HMA domain containing protein. (Os01t0249700-00)
MQTL1.2	Os01g0249800	GO:0030001	metal ion transport	Heavy metal-associated domain%2C HMA domain containing protein. (Os01t0249800-00)
MQTL1.2	Os01g0249900	GO:0043565	sequence-specific DNA binding	Protein of unknown function DUF573 family protein. (Os01t0249900-01)
MQTL1.2	Os01g0250900	GO:0008253	5'-nucleotidase activity	HAD superfamily (subfamily IG) hydrolase%2C 5'-Nucleotidase protein. (Os01t0250900-01)
MQTL1.2	Os01g0251000	GO:0005774	vacuolar membrane	Protein of unknown function DUF3769 domain containing protein. (Os01t0251000-01)
MQTL1.2	Os01g0251100	GO:0003735	structural constituent of ribosome	Similar to 50S ribosomal protein L3-2%2C chloroplast precursor. (Os01t0251100-01)%3BSimilar to 50S ribosomal protein L3-2%2C chloroplast precursor. (Os01t0251100-02)
MQTL1.2	Os01g0251200	GO:0003676	nucleic acid binding	Zinc finger%2C C2H2-like domain containing protein. (Os01t0251200-01)%3BHypothetical conserved gene. (Os01t0251200-02)
MQTL1.3	Os01g0577600	GO:0016021; GO:0004672	integral component of membrane; protein kinase activity	Similar to predicted protein. (Os01t0577600-01)
MQTL1.3	Os01g0578000	GO:0016444	somatic cell DNA recombination	DNA repair protein%2C DNA double-strand break repair%2C synaptonemal complex assembly (Os01t0578000-01)%3BSplicing variant of DNA repair protein RAD51C (Os01t0578000-02)%3BSplicing variant of DNA repair protein RAD51C (Os01t0578000-03)
MQTL1.3	Os01g0578200	GO:0005737	cytoplasm	Similar to programmed cell death protein 2. (Os01t0578200-00)
MQTL1.3	Os01g0578500	GO:0016829	lyase activity	F-box protein%2C Indica-Japonica hybrid male sterility (Os01t0578500-01)
MQTL1.3	Os01g0579600	GO:0005509	calcium ion binding	Similar to Calcineurin B-like protein 9. (Os01t0579600-01)%3BSimilar to Isoform 2 of Calcineurin B-like protein 9. (Os01t0579600-02)%3BSimilar to Calcineurin B-like protein 9. (Os01t0579600-03)
MQTL1.3	Os01g0580100	GO:0005789	endoplasmic reticulum membrane	Alg9-like mannosyltransferase family protein. (Os01t0580100-01)%3BSimilar to Dolichyl-phosphate-mannose--glycolipid alpha-mannosyltransferase-like protein. (Os01t0580100-02)%3BAlg9-like mannosyltransferase family protein. (Os01t0580100-03)
MQTL1.3	Os01g0580150	GO:0007166	cell surface receptor signaling pathway	Similar to Protein kinase. (Os01t0580150-00)
MQTL1.3	Os01g0580200	GO:0030246	carbohydrate binding	Similar to Beta-galactosidase precursor (EC 3.2.1.23) (Lactase). (Os01t0580200-01)
MQTL2.3	Os02g0142950	GO:0017056	structural constituent of nuclear pore	Similar to SAR1 (suppressor of auxin resistance1). (Os02t0142950-00)
MQTL2.3	Os02g0143100	GO:0016311	dephosphorylation	Similar to Sucrose-phosphatase (EC 3.1.3.24). (Os02t0143100-01)
MQTL2.3	Os02g0143200	GO:0072659	protein localization to plasma membrane	Armadillo-type fold domain containing protein. (Os02t0143200-01)
MQTL2.3	Os02g0143300	GO:0009733	response to auxin	Similar to SAUR family protein. (Os02t0143300-00)
MQTL2.3	Os02g0143350	GO:0016021	integral component of membrane	Hypothetical gene. (Os02t0143350-00)
MQTL2.3	Os02g0146400	GO:0071013	catalytic step 2 spliceosome	Similar to Splicing factor 3B subunit 1 (Spliceosome associated protein 155) (SAP 155) (SF3b155) (Pre-mRNA splicing factor SF3b 155 kDa subunit). (Os02t0146400-01)%3BSimilar to predicted protein. (Os02t0146400-02)
MQTL2.3	Os02g0146600	GO:0004386	helicase activity	Similar to Eukaryotic initiation factor 4A (eIF4A) (eIF-4A). (Os02t0146600-01)
MQTL2.3	Os02g0147100	GO:0042023	DNA endoreduplication	Conserved hypothetical protein. (Os02t0147100-00)
MQTL2.3	Os02g0147200	GO:0004168	dolichol kinase activity	Similar to cDNA clone:J013125B21%2C full insert sequence. (Os02t0147200-01)
MQTL2.3	Os02g0147700	GO:0051276	chromosome organization	Conserved hypothetical protein. (Os02t0147700-01)%3BHypothetical conserved gene. (Os02t0147700-02)%3BHypothetical conserved gene. (Os02t0147700-03)
MQTL2.3	Os02g0147800	GO:0046872	metal ion binding	Hypothetical conserved gene. (Os02t0147800-01)%3BSimilar to Homeo protein (Fragment). (Os02t0147800-02)
MQTL2.3	Os02g0148000	GO:0006355	regulation of transcription	CCT domain containing protein. (Os02t0148000-01)
MQTL2.3	Os02g0148100	GO:0035556	intracellular signal transduction	MAP kinase MAPK2 (MAP kinase 3). (Os02t0148100-01)
MQTL2.3	Os02g0148400	GO:0048037	(obsolete) cofactor binding	FMN-binding split barrel domain containing protein. (Os02t0148400-01)%3BSimilar to pyridoxamine 5-phosphate oxidase family protein. (Os02t0148400-02)
MQTL2.3	Os02g0148500	GO:0043565	sequence-specific DNA binding	Similar to TIMING OF CAB 1 (Fragment). (Os02t0148500-01)
MQTL2.1	Os02g0178700	GO:0046983	protein dimerization activity	Helix-loop-helix DNA-binding domain containing protein. (Os02t0178700-01)
MQTL2.1	Os02g0178800	GO:0043447	alkane biosynthetic process	Glossy1(GL1) homolog%2C Cuticular wax biosynthesis%2C Drought resistance (Os02t0178800-01)
MQTL2.1	Os02g0179000	GO:0032147	activation of protein kinase activity	Similar to STE20/SPS1-related proline-alanine-rich protein kinase. (Os02t0179000-00)
MQTL2.1	Os02g0179100	GO:0002953	5'-deoxynucleotidase activity	Metal-dependent phosphohydrolase%2C HD region domain containing protein. (Os02t0179100-01)
MQTL2.1	Os02g0179200	GO:0005829	cytosol	Glutamine amidotransferase class-I domain containing protein. (Os02t0179200-01)
MQTL2.1	Os02g0179250	GO:0016021	integral component of membrane	Hypothetical gene. (Os02t0179250-01)
MQTL2.1	Os02g0179300	GO:0043161	proteasome-mediated ubiquitin-dependent protein catabolic process	Similar to RAD23 protein%2C isoform II. (Os02t0179300-01)%3BSimilar to DNA repair protein RAD23-1. (Os02t0179300-02)
MQTL2.1	Os02g0179500	GO:0009725	response to hormone	Hly-III related domain containing protein. (Os02t0179500-01)
MQTL2.1	Os02g0179800	GO:0000045	autophagosome assembly	Integrase%2C N-terminal zinc-binding domain domain containing protein. (Os02t0179800-00)
MQTL2.1	Os02g0179900	GO:0003723	RNA binding	Similar to Negative elongation factor E (NELF-E) (RD protein). Splice isoform 2. (Os02t0179900-01)
MQTL2.1	Os02g0180000	GO:0043169	cation binding	Similar to Protein phosphatase type-2C. (Os02t0180000-01)
MQTL2.1	Os02g0180100	GO:0004843	thiol-dependent deubiquitinase	Peptidase C12%2C ubiquitin carboxyl-terminal hydrolase 1 family protein. (Os02t0180100-01)
MQTL2.1	Os02g0180200	GO:0003677	DNA binding	Uncharacterised protein family UPF0133 domain containing protein. (Os02t0180200-01)
MQTL2.1	Os02g0180400	GO:0016747	acyltransferase activity, transferring groups other than amino-acyl groups	GCN5-related N-acetyltransferase (GNAT) domain domain containing protein. (Os02t0180400-00)
MQTL2.4	Os02g0196300	GO:0019867	outer membrane	Similar to Outer envelope protein of 80 kDa. (Os02t0196300-01)
MQTL2.4	Os02g0196600	GO:0019829	ATPase-coupled cation transmembrane transporter activity	Heavy metal P1B-type ATPase%2C Cu-transporting ATPase%2C Control of Cu accumulation in rice grain (Os02t0196600-01)
MQTL2.4	Os02g0196700	GO:0005975	carbohydrate metabolic process	Similar to Exopolygalacturonase. (Os02t0196700-00)
MQTL2.4	Os02g0196800	GO:0004334	fumarylacetoacetase activity	Similar to Fumarylacetoacetase (Fragment). (Os02t0196800-01)%3BSimilar to Fumarylacetoacetase. (Os02t0196800-02)
MQTL2.4	Os02g0196900	GO:0003824	catalytic activity	Similar to 3-oxoacyl-[acyl-carrier-protein] synthase%2C mitochondrial precursor (EC 2.3.1.41) (Beta-ketoacyl-ACP synthase) (mtKAS). (Os02t0196900-01)
MQTL2.4	Os02g0197200	GO:0016021	integral component of membrane	Mlo-related protein family protein. (Os02t0197200-01)
MQTL2.4	Os02g0197300	GO:0043565	sequence-specific DNA binding	Similar to Monoculm1. (Os02t0197300-00)
MQTL2.4	Os02g0197600	GO:0009765	photosynthesis	Chlorophyll a/b-binding protein type III (Fragment). (Os02t0197600-01)%3BSimilar to Chlorophyll a-b binding protein 8. (Os02t0197600-02)%3BChlorophyll a/b-binding protein type III (Fragment). (Os02t0197600-03)
MQTL2.4	Os02g0197700	GO:0016765	transferase activity	Di-trans-poly-cis-decaprenylcistransferase-like domain containing protein. (Os02t0197700-01)
MQTL2.4	Os02g0197800	GO:0046872	metal ion binding	Protein of unknown function DUF971 family protein. (Os02t0197800-01)
MQTL2.4	Os02g0198200	GO:0019722	calcium-mediated signaling	EF-Hand type domain containing protein. (Os02t0198200-01)
MQTL2.4	Os02g0198400	GO:0009737	response to abscisic acid	Similar to predicted protein. (Os02t0198400-00)
MQTL2.4	Os02g0198600	GO:0043130	ubiquitin binding	Similar to DNA-damage inducible protein DDI1-like. (Os02t0198600-01)%3BSimilar to predicted protein. (Os02t0198600-02)
MQTL2.4	Os02g0198700	GO:0008236	serine-type peptidase activity	Similar to Subtilisin-like protease. (Os02t0198700-01)%3BSimilar to Subtilisin-like protease. (Os02t0198700-02)
MQTL2.4	Os02g0198900	GO:0022857	transmembrane transporter activity	Similar to Ribosomal protein L7/L12. (Os02t0198900-01)
MQTL2.4	Os02g0199200	GO:0043531	ADP binding	Disease resistance protein domain containing protein. (Os02t0199200-00)
MQTL2.4	Os02g0199300	GO:0003755	peptidyl-prolyl cis-trans isomerase activity	Peptidyl-prolyl cis-trans isomerase%2C FKBP-type domain containing protein. (Os02t0199300-01)
MQTL2.4	Os02g0199500	GO:0005515	protein binding	Cyclin-like F-box domain containing protein. (Os02t0199500-01)
MQTL2.4	Os02g0199800	GO:0016020	membrane	Similar to No pollen. (Os02t0199800-01)
MQTL2.4	Os02g0199900	GO:0036402	proteasome-activating activity	Similar to 26S proteasome regulatory complex subunit p42D. (Os02t0199900-01)%3BSimilar to 26S protease regulatory subunit S10B. (Os02t0199900-02)%3BSimilar to 26S protease regulatory subunit S10B. (Os02t0199900-03)
MQTL2.4	Os02g0200800	GO:0005737	cytoplasm	Targeting for Xklp2 family protein. (Os02t0200800-01)
MQTL2.4	Os02g0201300	GO:0004865	protein serine/threonine phosphatase inhibitor activity	Conserved hypothetical protein. (Os02t0201300-01)
MQTL2.4	Os02g0201500	GO:0055085	transmembrane transport	Hypothetical conserved gene. (Os02t0201500-00)
MQTL2.4	Os02g0201900	GO:0004386	helicase activity	DNA/RNA helicase%2C C-terminal domain containing protein. (Os02t0201900-01)%3BDNA/RNA helicase%2C C-terminal domain containing protein. (Os02t0201900-02)
MQTL2.4	Os02g0202000	GO:0003677	DNA binding	Ethylene response factor%2C Transcription factor%2C Regulation of wax synthesis%2C Drought tolerance (Os02t0202000-01)
MQTL2.4	Os02g0202200	GO:0005634	nucleus	SPX domain-containing protein%2C Pi-dependent inhibition of phosphate starvation responses%2C Negative regulation of leaf inclination (Os02t0202200-01)
MQTL2.4	Os02g0202250	GO:0017056	structural constituent of nuclear pore	Hypothetical conserved gene. (Os02t0202250-01)
MQTL2.4	Os02g0202500	GO:0003676	nucleic acid binding	Similar to nucleic acid binding. (Os02t0202500-01)
MQTL2.4	Os02g0202950	GO:0030246	carbohydrate binding	Similar to OSIGBa0125M19.6 protein. (Os02t0202950-00)
MQTL2.4	Os02g0203300	GO:0043231	intracellular membrane-bounded organelle	Similar to UDP-glycosyltransferase UGT75E3. (Os02t0203300-00)
MQTL2.4	Os02g0204300	GO:0051082	unfolded protein binding	Similar to Fgenesh protein 41. (Os02t0204300-01)
MQTL2.4	Os02g0204700	GO:0016705	oxidoreductase activity	Cytochrome P450 family protein. (Os02t0204700-00)
MQTL2.4	Os02g0205000	GO:0003735	structural constituent of ribosome	Ribosomal protein L19 family protein. (Os02t0205000-01)
MQTL2.4	Os02g0205400	GO:0016301	kinase activity	WD40 repeat%2C region domain containing protein. (Os02t0205400-01)
MQTL2.4	Os02g0205500	GO:0016747	acyltransferase activity	Similar to Fatty acid elongase 1. (Os02t0205500-01)
MQTL2.4	Os02g0207900	GO:0003846	2-acylglycerol O-acyltransferase activity	Partner protein of NRT2%2C Activator for NRT2%2C High-affinity nitrate transport (Os02t0595900-01)
MQTL2.4	Os02g0208100	GO:0005471	ATP:ADP antiporter activity	Similar to esterase/lipase/thioesterase family protein. (Os02t0207900-01)
MQTL2.4	Os02g0208200	GO:0003723	RNA binding	Similar to plastidic ATP/ADP-transporter. (Os02t0208100-01)
MQTL2.4	Os02g0208600	GO:0006351	transcription	Similar to RNA-binding protein 25. (Os02t0208200-01)
MQTL2.4	Os02g0208900	GO:0005096	GTPase activator activity	Transcription elongation factor S-II%2C central region domain containing protein. (Os02t0208600-01)
MQTL2.4	Os02g0209000	GO:0006886	intracellular protein transport	Similar to ZIGA2 protein (Fragment). (Os02t0208900-01)%3BSimilar to GTP-ase activating protein for Arf containing protein. (Os02t0208900-02)%3BSimilar to GTP-ase activating protein for Arf containing protein. (Os02t0208900-03)
MQTL3.3	Os03g0117800	GO:0102193	protein-ribulosamine 3-kinase activity	Hypothetical conserved gene. (Os02t0209000-01)
MQTL3.3	Os03g0117900	GO:0003677	DNA binding	Fructosamine/Ketosamine-3-kinase domain containing protein. (Os03t0117800-01)
MQTL3.3	Os03g0118200	GO:0022857	transmembrane transporter activity	Similar to Transcription factor. (Os03t0117900-01)
MQTL3.3	Os03g0118400	GO:0006468	protein phosphorylation	UAA transporter family protein. (Os03t0118200-01)%3BUAA transporter family protein. (Os03t0118200-02)
MQTL3.3	Os03g0118600	GO:0008839	4-hydroxy-tetrahydrodipicolinate reductase	Similar to Cyclin-dependent kinase A-1. (Os03t0118400-01)%3BSimilar to Cyclin-dependent kinase A-1. (Os03t0118400-02)%3BSimilar to Cyclin-dependent kinase A-1. (Os03t0118400-03)
MQTL3.3	Os03g0118700	GO:0016614	oxidoreductase activity	Similar to Dihydrodipicolinate reductase-like protein. (Os03t0118600-01)%3BSimilar to dihydrodipicolinate reductase. (Os03t0118600-02)
MQTL3.3	Os03g0118800	GO:0004421	hydroxymethylglutaryl-CoA synthase activity	Similar to predicted protein. (Os03t0118700-00)
MQTL3.3	Os03g0118900	GO:0009793	embryo development ending in seed dormancy	Similar to Hydroxymethylglutaryl-CoA synthase. (Os03t0118800-01)
MQTL3.3	Os03g0119000	GO:0016705	oxidoreductase activity	Armadillo-type fold domain containing protein. (Os03t0118900-01)
MQTL3.3	Os03g0119100	GO:0046470	phosphatidylcholine metabolic process	Prolyl 4-hydroxylase%2C alpha subunit domain containing protein. (Os03t0119000-01)
MQTL3.3	Os03g0119300	GO:0008236	serine-type peptidase activity	Similar to Phospholipase D beta 2. (Os03t0119100-01)
MQTL3.3	Os03g0119500	GO:0003843	1,3-beta-D-glucan synthase activity	Peptidase S8%2C subtilisin-related domain containing protein. (Os03t0119300-01)
MQTL3.3	Os03g0119700	GO:0005515	protein binding	Callose synthase%2C Ovary expansion by affecting vascular cell patterning (Os03t0119500-01)
MQTL3.3	Os03g0119900	GO:0046982	protein heterodimerization activity	Pentatricopeptide repeat domain containing protein. (Os03t0119700-01)%3BHypothetical conserved gene. (Os03t0119700-02)
MQTL3.3	Os03g0119966	GO:0006355	regulation of transcription	Similar to Histone H4. (Os03t0119900-01)
MQTL3.3	Os03g0120100	GO:0005794	Golgi apparatus	NAC-domain protein%2C Resistance to rice dwarf virus%2C Regulator of jasmonate (JA) signaling (Os03t0119966-01)
MQTL3.3	Os03g0120300	GO:0016021	integral component of membrane	Protein of unknown function DUF284%2C transmembrane eukaryotic family protein. (Os03t0120100-01)
MQTL3.3	Os03g0120400	GO:0030001	metal ion transport	Protein of unknown function DUF1084 family protein. (Os03t0120300-01)%3BProtein of unknown function DUF1084 family protein. (Os03t0120300-02)
MQTL3.3	Os03g0120900	GO:0003677	DNA binding	Heavy metal transport/detoxification protein domain containing protein. (Os03t0120400-01)
MQTL3.3	Os03g0121200	GO:0042744	hydrogen peroxide catabolic process	Similar to AP2 domain containing protein RAP2.8 (Fragment). (Os03t0120900-01)
MQTL3.3	Os03g0121300	GO:0098869	cellular oxidant detoxification	Similar to Peroxidase 1. (Os03t0121200-01)%3BSimilar to Class III peroxidase 33. (Os03t0121200-02)%3BSimilar to Class III peroxidase 33. (Os03t0121200-03)
MQTL3.3	Os03g0121700	GO:0005854	nascent polypeptide-associated complex	Similar to Peroxidase 1. (Os03t0121300-01)%3BSimilar to Peroxidase 5. (Os03t0121300-02)
MQTL3.3	Os03g0121800	GO:0016442	RISC complex	Similar to Nascent polypeptide-associated complex alpha subunit-like protein 3 (NAC-alpha-like protein 3) (Alpha-NAC-like protein 3). (Os03t0121700-01)
MQTL3.3	Os03g0122000	GO:0000045	autophagosome assembly	Dicer-like protein%2C miRNA biogenesis%2C Reguration of development (Os03t0121800-01)
MQTL3.3	Os03g0122100	GO:0046983	protein dimerization activity	Serine/threonine protein kinase domain containing protein. (Os03t0122000-01)%3BHypothetical conserved gene. (Os03t0122000-02)
MQTL3.3	Os03g0122200	GO:0022625	cytosolic large ribosomal subunit	Similar to Helix-loop-helix DNA-binding domain containing protein. (Os03t0122100-00)
MQTL3.3	Os03g0122300	GO:0016491	oxidoreductase activity	Similar to 50S ribosomal protein L11. (Os03t0122200-01)
MQTL3.1	Os03g0122600	GO:0045944	positive regulation of transcription by RNA polymerase II	Similar to Flavanone 3-hydroxylase-like protein. (Os03t0122300-01)%3BSimilar to Oxidoreductase%2C 2OG-Fe oxygenase family protein%2C expressed. (Os03t0122300-02)
MQTL3.1	Os03g0123100	GO:0016925	protein sumoylation	MIKC-type MADS-box protein%2C Flowering activator%2C Short-day/long-day promotion of flowering (Os03t0122600-01)%3BTranscription factor%2C MADS-box domain containing protein. (Os03t0122600-02)
MQTL3.1	Os03g0123200	GO:0003723	RNA binding	Similar to SUMO E2 conjugating enzyme SCE1. (Os03t0123100-01)
MQTL3.1	Os03g0123300	GO:1904668	positive regulation of ubiquitin protein ligase activity	Nucleotide-binding%2C alpha-beta plait domain containing protein. (Os03t0123200-01)
MQTL3.1	Os03g0123500	GO:0006355	regulation of transcription, DNA-templated	Activator of the anaphase promoting complex/cyclosome (APC/C) complex%2C Regulation of cell cycle%2C Regulation of postembryonic shoot branching and tillering%2C Maintenance of endoreduplication during endosperm development (Os03t0123300-01)%3BSimilar to Cell cycle switch protein CCS52A. (Os03t0123300-02)
MQTL3.1	Os03g0123600	GO:0016021	integral component of membrane	Similar to HOS66 protein. (Os03t0123500-01)%3BSimilar to Homeobox protein knotted-1-like 3. (Os03t0123500-02)
MQTL3.1	Os03g0123800	GO:0016021	integral component of membrane	Protein of unknown function Cys-rich family protein. (Os03t0123600-01)%3BProtein of unknown function Cys-rich family protein. (Os03t0123600-02)
MQTL3.1	Os03g0124000	GO:0006355	regulation of transcription, DNA-templated	Similar to Hydrolase. (Os03t0123800-01)
MQTL3.1	Os03g0124100	GO:0008375	acetylglucosaminyltransferase activity	Homeodomain-related domain containing protein. (Os03t0124000-01)
MQTL3.1	Os03g0124200	GO:0009506	plasmodesma	Protein of unknown function DUF604 domain containing protein. (Os03t0124100-01)
MQTL3.1	Os03g0124300	GO:0016021	integral component of membrane	Similar to Pto-like protein kinase F. (Os03t0124200-01)%3BSimilar to Protein kinase domain containing protein%2C expressed. (Os03t0124200-02)
MQTL3.1	Os03g0124900	GO:0005576	extracellular region	Similar to ATP binding protein. (Os03t0124300-01)%3BSimilar to ATP binding protein. (Os03t0124300-02)
MQTL3.1	Os03g0125000	GO:0022626	cytosolic ribosome	Pectin lyase fold/virulence factor domain containing protein. (Os03t0124900-01)
MQTL3.1	Os03g0125100	GO:0016123	xanthophyll biosynthetic process	Similar to 50S ribosomal protein L5%2C chloroplast. (Os03t0125000-01)%3BSimilar to 50S ribosomal protein L5%2C chloroplast. (Os03t0125000-02)
MQTL3.1	Os03g0125300	GO:0003676	nucleic acid binding	Beta-carotene hydroxylase%2C Drought and oxidative stress resistance (Os03t0125100-01)
MQTL3.1	Os03g0125400	GO:0003951	NAD+ kinase activity	D111/G-patch domain containing protein. (Os03t0125300-01)
MQTL3.1	Os03g0125600	GO:0006468	protein phosphorylation	Similar to D-erythro-sphingosine kinase/ diacylglycerol kinase. (Os03t0125400-01)
MQTL3.1	Os03g0125700	GO:0032434	regulation of proteasomal ubiquitin-dependent protein catabolic process	Ser Thr specific protein kinase-like protein. (Os03t0125600-01)
MQTL3.1	Os03g0125800	GO:0016021	integral component of membrane	Ubiquitin ligase%2C Det1/DDB1-complexing domain containing protein. (Os03t0125700-01)
MQTL3.1	Os03g0126000	GO:0004048	anthranilate phosphoribosyltransferase activity	Cystathionine beta-synthase%2C core domain containing protein. (Os03t0125800-01)
MQTL3.1	Os03g0126100	GO:0055114	(obsolete) oxidation-reduction process	Similar to Phosphorybosyl anthranilate transferase 1. (Os03t0126000-01)
MQTL3.1	Os03g0126450	GO:0045892	negative regulation of transcription, DNA-templated	Similar to Arabidopsis thaliana DNA%2C 40 kb surrounding ACS1 locus. (Os03t0126100-01)
MQTL3.1	Os03g0126600	GO:0046872	metal ion binding	Domain of unknown function DUF623 domain containing protein. (Os03t0126450-00)
MQTL3.1	Os03g0126700	GO:0030001	metal ion transport	Conserved hypothetical protein. (Os03t0126600-01)
MQTL3.1	Os03g0126800	GO:0005524	ATP binding	Similar to Barley stem rust resistance protein. (Os03t0126700-01)
MQTL3.1	Os03g0126900	GO:0016021	integral component of membrane	Similar to CBL-interacting protein kinase 9. (Os03t0126800-00)
MQTL3.1	Os03g0127000	GO:0016021	integral component of membrane	Conserved hypothetical protein. (Os03t0126900-01)
MQTL3.1	Os03g0127500	GO:0005634	nucleus	Similar to cell growth defect factor 2. (Os03t0127000-01)
MQTL3.1	Os03g0127600	GO:0003700	DNA-binding transcription factor activity	bZIP transcription factor%2C bZIP-1 domain containing protein. (Os03t0127500-00)
MQTL3.1	Os03g0127700	GO:0004672	protein kinase activity	Forkhead-associated domain containing protein. (Os03t0127600-01)
MQTL3.1	Os03g0127900	GO:0055085	transmembrane transport	Serine/threonine protein kinase-related domain containing protein. (Os03t0127700-01)%3BSerine/threonine protein kinase-related domain containing protein. (Os03t0127700-02)
MQTL3.1	Os03g0127950	GO:0016021	integral component of membrane	Cation/H+ exchanger domain containing protein. (Os03t0127900-01)
MQTL3.1	Os03g0128000	GO:0046658	anchored component of plasma membrane	Similar to inner membrane protein ybaL. (Os03t0127950-00)
MQTL3.1	Os03g0128100	GO:0006075	(1->3)-beta-D-glucan biosynthetic process	FAS1 domain domain containing protein. (Os03t0128000-01)%3BSimilar to Fasciclin-like protein FLA2. (Os03t0128000-02)
MQTL3.1	Os03g0128200	GO:0016021	integral component of membrane	Similar to Callose synthase 1 catalytic subunit. (Os03t0128100-01)%3BSimilar to 1%2C3-beta-glucan synthase component family protein%2C expressed. (Os03t0128100-02)
MQTL3.1	Os03g0128400	GO:0016021	integral component of membrane	Similar to predicted protein. (Os03t0128200-01)
MQTL3.1	Os03g0128500	GO:0003677	DNA binding	Conserved hypothetical protein. (Os03t0128400-01)
MQTL3.1	Os03g0128700	GO:0005516	calmodulin binding	Similar to DNA polymerase delta small subunit (EC 2.7.7.7). (Os03t0128500-01)
MQTL3.1	Os03g0128800	GO:0009507	chloroplast	Calcium-dependent protein kinase%2C isoform 11 (EC 2.7.1.-) (CDPK 11). (Os03t0128700-01)
MQTL3.1	Os03g0128932	GO:0022857	transmembrane transporter activity	Conserved hypothetical protein. (Os03t0128800-01)%3BSimilar to predicted protein. (Os03t0128800-03)
MQTL3.1	Os03g0129000	GO:0008168	methyltransferase activity	Similar to Major facilitator superfamily protein%2C expressed. (Os03t0128932-00)
MQTL3.1	Os03g0129100	GO:0005516	calmodulin binding	GPI biosynthesis protein Pig-F domain containing protein. (Os03t0129000-01)
MQTL3.1	Os03g0129200	GO:0000178	exosome (RNase complex)	Seven transmembrane protein MLO2. (Os03t0129100-01)
MQTL3.1	Os03g0129300	GO:0050661	NADP binding	Similar to predicted protein. (Os03t0129200-00)
MQTL3.1	Os03g0129800	GO:0000139	Golgi membrane	Similar to Glyceraldehyde-3-phosphate dehydrogenase (EC 1.2.1.13) (Fragment). (Os03t0129300-01)%3BSimilar to cDNA clone:J013118G18%2C full insert sequence. (Os03t0129300-02)
MQTL3.3	Os03g0129900	GO:0022900	electron transport chain	Similar to Putataive InsB from Escherichia coli. (Os03t0129800-00)
MQTL3.3	Os03g0130100	GO:0003824	catalytic activity	NADH-ubiquinone oxidoreductase B18 subunit family protein. (Os03t0129900-01)
MQTL3.3	Os03g0130300	GO:0006952	defense response	Similar to Acyl-activating enzyme 11. (Os03t0130100-01)
MQTL3.3	Os03g0130400	GO:0004017	adenylate kinase activity	Similar to Cp-thionin. (Os03t0130300-01)
MQTL3.3	Os03g0130500	GO:0005509	calcium ion binding	Adenylate kinase%2C subfamily protein. (Os03t0130400-01)%3BSimilar to ESTs AU065232(E60855). (Os03t0130400-02)%3BNon-protein coding transcript. (Os03t0130400-03)
MQTL3.3	Os03g0130750	GO:0098519	nucleotide phosphatase activity	EF hand domain containing protein. (Os03t0130500-01)%3BSimilar to ESTs AU031435(E61570). (Os03t0130500-02)
MQTL3.3	Os03g0130800	GO:0005515	protein binding	Similar to predicted protein. (Os03t0130750-01)
MQTL3.3	Os03g0130900	GO:0006468	protein phosphorylation	Bromodomain containing protein. (Os03t0130800-01)%3BNon-protein coding transcript. (Os03t0130800-02)
MQTL3.3	Os03g0131000	GO:0016021	integral component of membrane	Serine/threonine protein kinase domain containing protein. (Os03t0130900-01)%3BSerine/threonine protein kinase domain containing protein. (Os03t0130900-02)
MQTL3.3	Os03g0131100	GO:0003677	DNA binding	Similar to H0409D10.5 protein. (Os03t0131000-01)
MQTL3.3	Os03g0131200	GO:0042744	hydrogen peroxide catabolic process	Octicosapeptide/Phox/Bem1p domain containing protein. (Os03t0131100-01)
MQTL3.3	Os03g0131300	GO:0005634	nucleus	Catalase%2C Hydrogen peroxide-induced leaf cell death (Os03t0131200-01)%3BSimilar to Catalase isozyme 2 (EC 1.11.1.6). (Os03t0131200-02)
MQTL3.3	Os03g0131400	GO:0016779	nucleotidyltransferase activity	Ubiquilin domain containing protein. (Os03t0131300-01)%3BSimilar to Ubiquitin family protein%2C expressed. (Os03t0131300-02)
MQTL3.3	Os03g0131500	GO:0016021	integral component of membrane	Polynucleotide adenylyltransferase region domain containing protein. (Os03t0131400-01)
MQTL3.3	Os03g0131900	GO:0005786	signal recognition particle	Vitamin K epoxide reductase domain containing protein. (Os03t0131500-01)
MQTL3.3	Os03g0132000	GO:0016874	ligase activity	Chloroplast signal recognition particle 43 KD protein%2C Chloroplast development and photosynthesis (Os03t0131900-01)
MQTL3.3	Os03g0132200	GO:0005576	extracellular region	Similar to 4-coumarate-CoA ligase-like protein. (Os03t0132000-01)
MQTL3.3	Os03g0132300	GO:0016020	membrane	Expansin-like protein A. (Os03t0132200-01)
MQTL3.3	Os03g0132800	GO:0004672	protein kinase activity	TB2/DP1 and HVA22 related protein family protein. (Os03t0132300-01)
MQTL3.3	Os03g0132900	GO:0006032	chitin catabolic process	Similar to protein kinase-like protein [Oryza sativa (japonica cultivar-group)]. (Os03t0132800-01)
MQTL3.3	Os03g0133000	GO:0043565	transferase activity	Similar to Chitinase 11. (Os03t0132900-01)
MQTL3.3	Os03g0133300	GO:0043036	starch grain	NAC transcription factor%2C Drought and salt stress tolerance%2C Modulation of ABA-mediated pathway (Os03t0133000-01)
MQTL3.3	Os03g0133400	GO:0008061	chitin binding	Similar to F7F22.5. (Os03t0133300-01)
MQTL3.3	Os03g0133500	GO:0016874	ligase activity	Peptidoglycan-binding Lysin subgroup domain containing protein. (Os03t0133400-01)
MQTL3.3	Os03g0133800	GO:0003824	catalytic activity	Similar to Adenosine monophosphate binding protein 1 AMPBP1. (Os03t0133500-01)
MQTL3.3	Os03g0133900	GO:0009001	serine O-acetyltransferase activity	Similar to predicted protein. (Os03t0133800-01)
MQTL3.3	Os03g0134300	GO:0000105	histidine biosynthetic process	Similar to Serine acetyltransferase (EC 2.3.1.30) (Sat-106). (Os03t0133900-01)
MQTL3.3	Os03g0134500	GO:0016705	oxidoreductase activity	Similar to ATP phosphoribosyl transferase. (Os03t0134300-01)
MQTL3.3	Os03g0134800	GO:0005516	calmodulin binding	Cytochrome p450 (CYP78A9). (Os03t0134500-00)
MQTL3.3	Os03g0134900	GO:0006749	glutathione metabolic process	Similar to IQ calmodulin-binding motif family protein%2C expressed. (Os03t0134800-00)
MQTL3.3	Os03g0135100	GO:0006749	glutathione metabolic process	Similar to Glutathione S-transferase GSTF14 (Fragment). (Os03t0134900-01)
MQTL3.3	Os03g0135200	GO:0006749	glutathione metabolic process	Glutathione S-transferase GSTF15. (Os03t0135100-01)
MQTL3.3	Os03g0135300	GO:0006749	glutathione metabolic process	Similar to Glutathione S-transferase GST 9 (EC 2.5.1.18). (Os03t0135200-01)
MQTL3.3	Os03g0135400	GO:0031146	SCF-dependent proteasomal ubiquitin-dependent protein catabolic process	Similar to Glutathione S-transferase GST 10 (EC 2.5.1.18). (Os03t0135300-01)
MQTL3.3	Os03g0135600	GO:0009507	chloroplast	Cyclin-like F-box domain containing protein. (Os03t0135400-01)
MQTL3.3	Os03g0135700	GO:0031347	regulation of defense response	Similar to Ankyrin repeat protein. (Os03t0135600-01)
MQTL3.3	Os03g0136200	GO:0006694	steroid biosynthetic process	Transcriptional activator Rb homolog (Fragment). (Os03t0135700-01)%3BTranscriptional activator Rb homolog (Fragment). (Os03t0135700-02)
MQTL3.3	Os03g0136400	GO:0022857	transmembrane transporter activity	24-methylenesterol C-methyltransferase 2 (EC 2.1.1.143) (24-sterol C- methyltransferase 2) (Sterol-C-methyltransferase 2). (Os03t0136200-01)
MQTL3.3	Os03g0136500	GO:0005886	plasma membrane	Similar to Inorganic phosphate transporter 1. (Os03t0136400-01)
MQTL3.3	Os03g0136700	GO:0008270	zinc ion binding	Similar to protein-methionine-s-oxide reductase. (Os03t0136500-01)
MQTL3.3	Os03g0136800	GO:0003676	nucleic acid binding	Similar to pentatricopeptide (PPR) repeat-containing protein. (Os03t0136700-01)
MQTL3.3	Os03g0137200	GO:0043169	cation binding	Heat shock protein DnaJ%2C N-terminal domain containing protein. (Os03t0136800-01)
MQTL3.3	Os03g0137300	GO:0016021	integral component of membrane	Protein phosphatase 2C domain containing protein. (Os03t0137200-01)%3BSimilar to Protein phosphatase 2C. (Os03t0137200-02)
MQTL3.3	Os03g0137400	GO:0034220	ion transmembrane transport	Protein of unknown function DUF3353 domain containing protein. (Os03t0137300-01)
MQTL3.3	Os03g0137500	GO:0055085	transmembrane transport	Protein of unknown function DUF221 domain containing protein. (Os03t0137400-01)%3BProtein of unknown function DUF221 domain containing protein. (Os03t0137400-02)
MQTL3.3	Os03g0137600	GO:0005886	plasma membrane	Similar to VDAC3.1. (Os03t0137500-01)%3BHypothetical conserved gene. (Os03t0137500-02)%3BSimilar to VDAC3.1. (Os03t0137500-03)
MQTL3.3	Os03g0137700	GO:0015693	magnesium ion transport	Conserved hypothetical protein. (Os03t0137600-01)%3BConserved hypothetical protein. (Os03t0137600-02)
MQTL3.3	Os03g0137800	GO:0004861	cyclin-dependent protein serine/threonine kinase inhibitor activity	Mg2+ transporter protein%2C CorA-like domain containing protein. (Os03t0137700-01)
MQTL3.3	Os03g0138100	GO:0089701	U2AF complex	Cyclin-dependent kinase inhibitor family protein. (Os03t0137800-01)
MQTL3.3	Os03g0138200	GO:0016705	oxidoreductase activity	Similar to RNA recognition motif family protein%2C expressed. (Os03t0138100-01)
MQTL3.3	Os03g0138400	GO:0009642	response to light intensity	Cytochrome P450 family protein. (Os03t0138200-01)
MQTL3.3	Os03g0138500	GO:0007142	male meiosis II	Conserved hypothetical protein. (Os03t0138400-01)
MQTL3.3	Os03g0138700	GO:0022857	transmembrane transporter activity	Conserved hypothetical protein. (Os03t0138500-01)
MQTL3.3	Os03g0138900	GO:0009536	plastid	TGF-beta receptor%2C type I/II extracellular region family protein. (Os03t0138700-01)
MQTL3.3	Os03g0139100	GO:0022625	cytosolic large ribosomal subunit	Conserved hypothetical protein. (Os03t0138900-01)
MQTL3.3	Os03g0139400	GO:0016021	integral component of membrane	Similar to Ribosomal Pr 117 (Fragment). (Os03t0139100-00)
MQTL3.3	Os03g0139500	GO:0009909	regulation of flower development	Conserved hypothetical protein. (Os03t0139400-01)
MQTL3.3	Os03g0139600	GO:0016705	oxidoreductase activity	Similar to CONSTANS-like protein CO9 (Fragment). (Os03t0139500-01)
MQTL3.3	Os03g0140100	GO:0016705	oxidoreductase activity	Similar to Cytochrome P450 family protein. (Os03t0139600-00)
MQTL3.3	Os03g0140200	GO:0016705	oxidoreductase activity	Cytochrome P450 family protein. (Os03t0140100-01)%3BSimilar to Cytochrome P450 family protein. (Os03t0140100-02)
MQTL3.3	Os03g0140400	GO:0016705	oxidoreductase activity	Similar to Cytochrome P450 86A1 (EC 1.14.-.-) (CYPLXXXVI) (P450-dependent fatty acid omega-hydroxylase). (Os03t0140200-01)
MQTL3.3	Os03g0140500	GO:0009506	plasmodesma	Cytochrome P450 protein CYP96B4%2C Growth regulation%2C Drought stress response (Os03t0140400-01)
MQTL3.3	Os03g0140700	GO:0005515	protein binding	Protein of unknown function DUF26 domain containing protein. (Os03t0140500-01)%3BHypothetical conserved gene. (Os03t0140500-02)
MQTL3.3	Os03g0141000	GO:0003735	structural constituent of ribosome	Tetratricopeptide-like helical domain containing protein. (Os03t0140700-01)
MQTL3.3	Os03g0141200	GO:0000272	polysaccharide catabolic process	60S ribosomal protein L21. (Os03t0141000-01)
MQTL3.3	Os03g0141800	GO:0016021	integral component of membrane	Similar to Beta-amylase PCT-BMYI (EC 3.2.1.2). (Os03t0141200-01)
MQTL3.3	Os03g0142600	GO:0043565	transferase activity	Protein of unknown function DUF594 domain containing protein. (Os03t0141800-00)
MQTL3.3	Os03g0142800	GO:0055085	transmembrane transport	Myb transcription factor domain containing protein. (Os03t0142600-00)
MQTL3.3	Os03g0143100	GO:0008236	serine-type peptidase activity	Similar to MRP-like ABC transporter. (Os03t0142800-01)%3BHypothetical conserved gene. (Os03t0142800-02)
MQTL3.3	Os03g0143300	GO:0004817	cysteine-tRNA ligase activity	Similar to SDD1 (STOMATAL DENSITY AND DISTRIBUTION)%3B subtilase. (Os03t0143100-00)
MQTL3.3	Os03g0143400	GO:0045041	protein import into mitochondrial intermembrane space	Similar to Cysteinyl-tRNA synthetase. (Os03t0143300-01)
MQTL3.3	Os03g0143600	GO:0006325	chromatin organization	Similar to mitochondrial chaperonin-60 [Oryza sativa (japonica cultivar-group)]. (Os03t0143400-01)
MQTL3.3	Os03g0143800	GO:0030833	regulation of actin filament polymerization	Similar to Inhibitor of growth protein 1. Splice isoform 2. (Os03t0143600-01)
MQTL3.3	Os03g0143900	GO:0048046	apoplast	PIROGI/Specifically Rac1-associated protein 1 (PIR/SRA1)-like protein%2C Homolog of SCAR/WAVE complex components%2C Control of epidermal cell morphogenesis (Os03t0143800-01)
MQTL3.3	Os03g0144300	GO:0016757	glycosyltransferase activity	Plant disease resistance response protein family protein. (Os03t0143900-00)
MQTL3.3	Os03g0144500	GO:0016757	glycosyltransferase activity	Similar to Xyloglucan galactosyltransferase KATAMARI 1 (EC 2.4.1.-) (MURUS3 protein). (Os03t0144300-01)
MQTL3.3	Os03g0144700	GO:0046982	protein heterodimerization activity	Similar to Xyloglucan galactosyltransferase KATAMARI 1 (EC 2.4.1.-) (MURUS3 protein). (Os03t0144500-01)
MQTL3.3	Os03g0144800	GO:0016757	glycosyltransferase activity	Similar to Histone H2A. (Os03t0144700-00)
MQTL3.3	Os03g0145102	GO:0004672	protein kinase activity	Similar to Xyloglucan galactosyltransferase KATAMARI 1 (EC 2.4.1.-) (MURUS3 protein). (Os03t0144800-01)
MQTL3.3	Os03g0145200	GO:0043565	transferase activity	Similar to Leucine Rich Repeat family protein%2C expressed. (Os03t0145102-00)
MQTL3.3	Os03g0145300	GO:0008375	acetylglucosaminyltransferase activity	Zinc finger%2C NHR/GATA-type domain containing protein. (Os03t0145200-01)
MQTL3.3	Os03g0145600	GO:0046872	metal ion binding	Glycosyl transferase%2C family 14 domain containing protein. (Os03t0145300-01)
MQTL3.3	Os03g0145700	GO:0016021	integral component of membrane	WD40/YVTN repeat-like domain containing protein. (Os03t0145600-01)
MQTL3.3	Os03g0145775	GO:0030687	preribosome	Hypothetical conserved gene. (Os03t0145700-01)%3BConserved hypothetical protein. (Os03t0145700-02)
MQTL3.3	Os03g0145800	GO:0005515	protein binding	Conserved hypothetical protein. (Os03t0145775-01)
MQTL3.3	Os03g0145900	GO:0008270	zinc ion binding	Ankyrin repeat containing protein. (Os03t0145800-01)%3BSimilar to tankyrase 1. (Os03t0145800-02)
MQTL3.3	Os03g0146000	GO:0005525	GTP binding	Similar to CHY zinc finger family protein%2C expressed. (Os03t0145900-01)
MQTL3.3	Os03g0146100	GO:0055085	transmembrane transport	Similar to RAB1X. (Os03t0146000-01)
MQTL3.3	Os03g0146300	GO:0043130	ubiquitin binding	Tonoplast intrinsic protein (Tonoplast water channel). (Os03t0146100-01)%3BSimilar to Tonoplast intrinsic protein. (Os03t0146100-03)%3BSimilar to cDNA clone:001-014-B06%2C full insert sequence. (Os03t0146100-05)
MQTL3.3	Os03g0146400	GO:0010277	chlorophyllide a oxygenase [overall] activity	Similar to Cyclin-dependent kinases regulatory subunit. (Os03t0146300-01)
MQTL3.3	Os03g0147150	GO:0016616	oxidoreductase activity	Pheophorbide a oxygenase%2C Leaf senescence%2C Wound responses (Os03t0146400-01)%3BSimilar to Lethal leaf-spot 1 (Fragment). (Os03t0146400-02)
MQTL3.3	Os03g0147400	GO:0055085	transmembrane transport	Similar to UDP-glucose 6-dehydrogenase. (Os03t0147150-00)
MQTL3.3	Os03g0147700	GO:0008168	methyltransferase activity	Divalent ion symporter domain containing protein. (Os03t0147400-01)%3BSimilar to cDNA clone:J023091E03%2C full insert sequence. (Os03t0147400-02)
MQTL3.3	Os03g0147900	GO:0006627	protein processing involved in protein targeting to mitochondrion	Similar to EMB1691 (EMBRYO DEFECTIVE 1691)%3B S-adenosylmethionine-dependent methyltransferase/ methyltransferase/ nucleic acid binding. (Os03t0147700-01)%3BSimilar to MT-A70 family protein%2C expressed. (Os03t0147700-02)
MQTL3.3	Os03g0148000	GO:0016021	integral component of membrane	Peptidase S26A%2C signal peptidase I domain containing protein. (Os03t0147900-01)
MQTL3.3	Os03g0148300	GO:0016021	integral component of membrane	Protein of unknown function DUF677 family protein. (Os03t0148000-01)
MQTL3.3	Os03g0148700	GO:0005524	ATP binding	Hypothetical conserved gene. (Os03t0148300-00)
MQTL3.3	Os03g0148800	GO:0003676	nucleic acid binding	Similar to Calcium/calmodulin-regulated receptor-like kinase. (Os03t0148700-01)%3BSimilar to nodulation receptor kinase. (Os03t0148700-02)
MQTL3.3	Os03g0149000	GO:0005634	nucleus	Zinc finger%2C C2H2-type domain containing protein. (Os03t0148800-01)
MQTL3.3	Os03g0149100	GO:0010311	lateral root formation	Similar to LOB domain protein 31. (Os03t0149000-01)
MQTL3.3	Os03g0149200	GO:0016021	integral component of membrane	ASYMMETRIC LEAVES2 (AS2)/LATERAL ORGAN BOUNDARIES (LOB) domain transcription factor%2C Crown root formation (Os03t0149100-01)
MQTL3.3	Os03g0149300	GO:0022857	transmembrane transporter activity	HR-like lesion-inducer family protein. (Os03t0149200-01)
MQTL3.3	Os03g0149400	GO:0005515	protein binding	Protein of unknown function DUF6%2C transmembrane domain containing protein. (Os03t0149300-01)
MQTL3.3	Os03g0149700	GO:0016021	integral component of membrane	Tetratricopeptide-like helical domain containing protein. (Os03t0149400-01)
MQTL3.3	Os03g0149800	GO:0031625	ubiquitin protein ligase binding	Zinc finger%2C RING/FYVE/PHD-type domain containing protein. (Os03t0149700-00)
MQTL3.3	Os03g0150200	GO:0003677	DNA binding	Similar to RING-H2 finger protein ATL1D. (Os03t0149800-01)
MQTL3.3	Os03g0150500	GO:0022857	transmembrane transporter activity	Similar to Ethylene-responsive transcription factor 5 (Ethylene-responsive element binding factor 5 homolog) (EREBP-4) (NtERF4). (Os03t0150200-00)
MQTL3.3	Os03g0150600	GO:0022857	transmembrane transporter activity	Similar to Phosphate transporter 6. (Os03t0150500-01)
MQTL3.3	Os03g0150800	GO:0022857	transmembrane transporter activity	Pi transporter%2C Pi homeostasis (Os03t0150600-01)%3BSimilar to Isoform 2 of Inorganic phosphate transporter 1-1. (Os03t0150600-02)
MQTL3.3	Os03g0151300	GO:0035064	methylated histone binding	Pi transporter%2C Pi homeostasis%2C Selenite uptake (Os03t0150800-01)
MQTL3.3	Os03g0151600	GO:0008080	N-acetyltransferase activity	Similar to JmjC domain containing protein%2C expressed. (Os03t0151300-01)
MQTL3.3	Os03g0151700	GO:0030515	snoRNA binding	Acyl-CoA N-acyltransferase domain containing protein. (Os03t0151600-01)%3BSimilar to N-acetyltransferase. (Os03t0151600-02)
MQTL3.3	Os03g0151800	GO:0005524	ATP binding	Similar to WD repeat protein (Fragment). (Os03t0151700-01)%3BHypothetical conserved gene. (Os03t0151700-02)
MQTL3.3	Os03g0151900	GO:0005525	GTP binding	Similar to Cell division control protein 48 homolog A (AtCDC48a). (Os03t0151800-02)%3BHypothetical conserved gene. (Os03t0151800-03)
MQTL3.3	Os03g0152000	GO:0030001	metal ion transport	Similar to Small GTP-binding protein. (Os03t0151900-01)%3BSimilar to Small GTP-binding protein. (Os03t0151900-02)
MQTL3.3	Os03g0152100	GO:0005667	transcription regulator complex	Heavy metal transport/detoxification protein domain containing protein. (Os03t0152000-01)
MQTL3.3	Os03g0152300	GO:0042744	hydrogen peroxide catabolic process	Similar to E2F-DP transcription factor. (Os03t0152100-01)
MQTL3.3	Os03g0152400	GO:0016874	ligase activity	Haem peroxidase family protein. (Os03t0152300-01)
MQTL3.3	Os03g0152700	GO:0001522	pseudouridine synthesis	Similar to 4-coumarate--CoA ligase-like 1. (Os03t0152400-01)
MQTL3.3	Os03g0152900	GO:0007018	microtubule-based movement	Pseudouridine synthase domain containing protein. (Os03t0152700-01)
MQTL3.3	Os03g0153000	GO:0003723	RNA binding	Similar to predicted protein. (Os03t0152900-01)
MQTL3.3	Os03g0153100	GO:0071949	FAD binding	Similar to cDNA clone:001-019-C07%2C full insert sequence. (Os03t0153000-00)
MQTL3.3	Os03g0153500	GO:0071949	FAD binding	Similar to FAD binding domain containing protein%2C expressed. (Os03t0153100-00)
MQTL3.3	Os03g0153900	GO:0071949	FAD binding	Similar to FAD binding domain containing protein%2C expressed. (Os03t0153500-00)
MQTL3.3	Os03g0154000	GO:0071949	FAD binding	Aromatic-ring hydroxylase family protein. (Os03t0153900-01)
MQTL3.3	Os03g0154100	GO:0071949	FAD binding	Aromatic-ring hydroxylase family protein. (Os03t0154000-01)
MQTL3.5	Os03g0154700	GO:0019843	rRNA binding	Aromatic-ring hydroxylase family protein. (Os03t0154100-01)
MQTL3.5	Os03g0155000	GO:0071949	FAD binding	Similar to 40S ribosomal protein S9. (Os03t0154700-01)
MQTL3.5	Os03g0155300	GO:0005576	extracellular region	Monooxygenase%2C FAD-binding domain containing protein. (Os03t0155000-00)
MQTL3.5	Os03g0155500	GO:0005576	extracellular region	Similar to Alpha-expansin precursor. (Os03t0155300-00)
MQTL3.5	Os03g0155700	GO:0005576	extracellular region	Similar to Expansin-A25. (Os03t0155500-00)
MQTL3.5	Os03g0155900	GO:0005576	extracellular region	Similar to Expansin-A15. (Os03t0155700-00)
MQTL3.5	Os03g0156000	GO:0005576	extracellular region	Alpha-expansin OsEXPA18. (Os03t0155900-01)
MQTL3.5	Os03g0156300	GO:0005576	extracellular region	Alpha-expansin OsEXPA19. (Os03t0156000-00)
MQTL3.5	Os03g0156500	GO:0003723	RNA binding	Alpha-expansin OsEXPA20. (Os03t0156300-00)
MQTL3.5	Os03g0156600	GO:0030001	metal ion transport	RNA-binding protein Lupus La domain containing protein. (Os03t0156500-01)
MQTL3.5	Os03g0156700	GO:0016021	integral component of membrane	Similar to Farnesylated protein (ATFP6). (Os03t0156600-01)
MQTL3.5	Os03g0157000	GO:0005515	protein binding	Nickel/cobalt transporter%2C high-affinity domain containing protein. (Os03t0156700-01)
MQTL3.5	Os03g0157300	GO:0007166	cell surface receptor signaling pathway	F-box domain%2C cyclin-like domain containing protein. (Os03t0157000-00)
MQTL3.5	Os03g0157400	GO:0016887	ATPase	Ca2+-permeable mechanosensitive channel%2C Regulation of plasma membrane Ca2+ influx%2C ROS generation induced by hypo-osmotic stress (Os03t0157300-01)%3BProtein of unknown function Cys-rich family protein. (Os03t0157300-02)
MQTL3.5	Os03g0157500	GO:0051260	protein homooligomerization	ABC transporter-like domain containing protein. (Os03t0157400-01)%3BSimilar to white-brown-complex ABC transporter family. (Os03t0157400-02)
MQTL3.5	Os03g0157600	GO:0016021	integral component of membrane	Similar to FH protein interacting protein FIP2. (Os03t0157500-01)
MQTL3.5	Os03g0157700	GO:0016021	integral component of membrane	Heat shock protein Hsp20 domain containing protein. (Os03t0157600-00)
MQTL3.5	Os03g0157800	GO:0006139	nucleobase-containing compound metabolic process	Protein of unknown function DUF639 family protein. (Os03t0157700-01)%3BHypothetical conserved gene. (Os03t0157700-02)
MQTL3.5	Os03g0157900	GO:0004648	O-phospho-L-serine:2-oxoglutarate aminotransferase activity	Hypothetical conserved gene. (Os03t0157800-01)%3BHelicase and RNase D C-terminal%2C HRDC domain containing protein. (Os03t0157800-02)%3BNon-protein coding transcript. (Os03t0157800-03)
MQTL3.5	Os03g0158200	GO:0004386	helicase activity	Phosphoserine aminotransferase%2C chloroplast precursor (EC 2.6.1.52) (PSAT). (Os03t0157900-01)
MQTL3.5	Os03g0158300	GO:0030246	carbohydrate binding	DEAD-like helicase%2C N-terminal domain containing protein. (Os03t0158200-01)
MQTL3.5	Os03g0158500	GO:0003723	RNA binding	Glycoside hydrolase-type carbohydrate-binding domain containing protein. (Os03t0158300-01)
MQTL3.5	Os03g0158600	GO:0004523	RNA-DNA hybrid ribonuclease activity	YT521-B-like protein family protein. (Os03t0158500-01)%3BSimilar to YT521-B-like family protein%2C expressed. (Os03t0158500-02)%3BSimilar to YT521-B-like family protein%2C expressed. (Os03t0158500-03)%3BSimilar to YT521-B-like family protein%2C expressed. (Os03t0158500-04)
MQTL3.5	Os03g0158700	GO:0008236	serine-type peptidase activity	Hypothetical conserved gene. (Os03t0158600-00)
MQTL3.5	Os03g0158900	GO:0009451	RNA modification	Similar to PA domain containing protein%2C expressed. (Os03t0158700-01)%3BSimilar to P69C protein. (Os03t0158700-02)
MQTL3.5	Os03g0159100	GO:0005524	ATP binding	Similar to Pentatricopeptide (PPR) repeat-containing protein. (Os03t0158900-00)
MQTL3.5	Os03g0159200	GO:0031047	gene silencing by RNA	Similar to Protein kinase APK1B%2C chloroplast precursor (EC 2.7.1.-). (Os03t0159100-01)
MQTL3.5	Os03g0159400	GO:0045892	negative regulation of transcription	Region of unknown function XS domain containing protein. (Os03t0159200-01)
MQTL3.5	Os03g0159700	GO:0003729	mRNA binding	Protein of unknown function DUF623%2C plant domain containing protein. (Os03t0159400-01)
MQTL3.5	Os03g0160100	GO:0004672	protein kinase activity	Pentatricopeptide repeat domain containing protein. (Os03t0159700-01)
MQTL3.5	Os03g0160400	GO:0004386	helicase activity	Mitogen-activated protein kinase kinase kinase (MAPKKK)%2C Disease resistance%2C Defense/stress response (Os03t0160100-01)
MQTL3.5	Os03g0160600	GO:0046856	phosphatidylinositol dephosphorylation	Similar to ACL098Cp. (Os03t0160400-01)
MQTL3.5	Os03g0161100	GO:0051015	actin filament binding	Similar to type I inositol-1%2C4%2C5-trisphosphate 5-phosphatase CVP2. (Os03t0160600-01)
MQTL3.5	Os03g0161200	GO:0055085	transmembrane transport	Similar to Viral A-type inclusion protein repeat containing protein%2C expressed. (Os03t0161100-00)
MQTL3.5	Os03g0161400	GO:0005515	protein binding	Similar to Sulphate transporter. (Os03t0161200-01)
MQTL3.5	Os03g0161600	GO:0010374	stomatal complex development	Similar to IQ calmodulin-binding motif family protein%2C expressed. (Os03t0161400-01)
MQTL3.5	Os03g0161800	GO:0019509	L-methionine salvage from methylthioadenosine	Similar to EPIDERMAL PATTERNING FACTOR-like protein 4. (Os03t0161600-01)
MQTL3.5	Os03g0161900	GO:0016021	integral component of membrane	Similar to SIPL. (Os03t0161800-01)%3BSimilar to 1%2C2-dihydroxy-3-keto-5-methylthiopentene dioxygenase 2. (Os03t0161800-02)
MQTL3.5	Os03g0162000	GO:0050661	NADP binding	Similar to Isoform 2 of Heat stress transcription factor A-2d. (Os03t0161900-01)%3BHeat stress transcriptioon factor%2C High-temperature stress tolerance (Os03t0161900-02)
MQTL3.5	Os03g0162200	GO:0046982	protein heterodimerization activity	Flavin-containing monooxygenase (FMO)%2C Auxin biosynthesis (Os03t0162000-01)
MQTL3.5	Os03g0162650	GO:0016747	acyltransferase activity	Similar to Histone H2A. (Os03t0162200-01)
MQTL3.5	Os03g0162800	GO:0016747	acyltransferase activity	Similar to fatty acid elongase. (Os03t0162650-01)
MQTL3.5	Os03g0162900	GO:0009507	chloroplast	Similar to Beta-ketoacyl-CoA-synthase. (Os03t0162800-01)
MQTL3.5	Os03g0163100	GO:0006813	potassium ion transport	Pentatricopeptide repeat domain containing protein. (Os03t0162900-01)
MQTL3.5	Os03g0163200	GO:0016021	integral component of membrane	Protein of unknown function DUF1012 family protein. (Os03t0163100-01)
MQTL3.5	Os03g0163300	GO:0050661	NADP binding	Protein of unknown function DUF247%2C plant family protein. (Os03t0163200-01)
MQTL3.5	Os03g0163500	GO:0006887	exocytosis	Similar to Glutathione reductase (Fragment). (Os03t0163300-01)
MQTL3.5	Os03g0164200	GO:0008270	zinc ion binding	Exocyst complex subunit Sec15-like family protein. (Os03t0163500-01)%3BExocyst complex subunit Sec15-like family protein. (Os03t0163500-02)
MQTL3.5	Os03g0164400	GO:0006355	regulation of transcription	Zinc finger%2C GRF-type domain containing protein. (Os03t0164200-01)
MQTL3.5	Os03g0164700	GO:0005634	nucleus	Hypothetical conserved gene. (Os03t0164400-01)
MQTL3.5	Os03g0164800	GO:0017022	myosin binding	Carbohydrate/purine kinase domain containing protein. (Os03t0164700-01)
MQTL3.5	Os03g0165000	GO:0005694	chromosome	Similar to SKIP interacting protein 8 (Fragment). (Os03t0164800-00)
MQTL3.5	Os03g0165100	GO:0005739	mitochondrion	Similar to DNA topoisomerase family protein%2C expressed. (Os03t0165000-00)
MQTL3.5	Os03g0165266	GO:0005524	ATP binding	Pentatricopeptide repeat domain containing protein. (Os03t0165100-00)
MQTL3.5	Os03g0165400	GO:0030246	carbohydrate binding	Hypothetical conserved gene. (Os03t0165266-00)
MQTL3.5	Os03g0165600	GO:0004843	thiol-dependent deubiquitinase	Similar to Relative to SR12 protein (Fragment). (Os03t0165400-01)%3BSimilar to Beta-galactosidase. (Os03t0165400-02)
MQTL3.5	Os03g0165800	GO:0006887	exocytosis	Peptidase C19%2C ubiquitin carboxyl-terminal hydrolase 2 family protein. (Os03t0165600-01)
MQTL3.5	Os03g0165900	GO:0005515	protein binding	Similar to Vesicle-associated membrane protein 725 (AtVAMP725). (Os03t0165800-01)
MQTL3.5	Os03g0166000	GO:0003676	nucleic acid binding	Tetratricopeptide-like helical domain containing protein. (Os03t0165900-01)%3BSimilar to pollenless3. (Os03t0165900-02)
MQTL3.5	Os03g0166100	GO:0016705	oxidoreductase activity	Alba%2C DNA/RNA-binding protein family protein. (Os03t0166000-01)
MQTL3.5	Os03g0166200	GO:0016705	oxidoreductase activity	Similar to Prolyl 4-hydroxylase. (Os03t0166100-00)
MQTL3.5	Os03g0166600	GO:0016311	dephosphorylation	Similar to Oxidoreductase. (Os03t0166200-00)
MQTL3.5	Os03g0166800	GO:0004527	exonuclease activity	Similar to ER glycerol-phosphate acyltransferase. (Os03t0166600-00)
MQTL3.5	Os03g0167000	GO:0008233	peptidase activity	Carbon catabolite repressor 4%2C Exonuclease-endonuclease-phosphatase (EEP)%2C mRNA deadenylation (Os03t0166800-01)%3BSimilar to Endonuclease/Exonuclease/phosphatase family protein%2C expressed. (Os03t0166800-02)
MQTL3.5	Os03g0167600	GO:0080019	fatty-acyl-CoA reductase (alcohol-forming) activity	Similar to Non-specific lipid-transfer protein. (Os03t0167000-01)
MQTL3.5	Os03g0167700	GO:0006470	protein dephosphorylation	Similar to Male sterility protein 2. (Os03t0167600-01)
MQTL3.5	Os03g0167800	GO:0005515	protein binding	Similar to Serine/threonine protein phosphatase PP2A-3 catalytic subunit (EC 3.1.3.16). (Os03t0167700-01)
MQTL3.5	Os03g0168000	GO:0005215	transporter activity	Kelch-type beta propeller domain containing protein. (Os03t0167800-01)%3BKelch-type beta propeller domain containing protein. (Os03t0167800-02)
MQTL3.5	Os03g0168400	GO:0004526	ribonuclease P activity	Major facilitator superfamily%2C general substrate transporter domain containing protein. (Os03t0168000-01)
MQTL3.5	Os03g0168500	GO:0045454	cell redox homeostasis	Hypothetical conserved gene. (Os03t0168400-01)
MQTL3.5	Os03g0168550	GO:0009451	RNA modification	Hypothetical conserved gene. (Os03t0168500-00)
MQTL3.5	Os03g0168600	GO:0016705	oxidoreductase activity	Similar to predicted protein. (Os03t0168550-00)
MQTL3.5	Os03g0168700	GO:0005515	protein binding	Cytochrome P450 protein%2C Anther cutin biosynthesis and pollen exine formation (Os03t0168600-01)
MQTL3.5	Os03g0168900	GO:0003735	structural constituent of ribosome	SET domain containing protein. (Os03t0168700-00)
MQTL3.5	Os03g0169000	GO:0016757	glycosyltransferase activity	Ribosomal protein L32p domain containing protein. (Os03t0168900-01)
MQTL3.5	Os03g0169100	GO:0009052	pentose-phosphate shunt	Similar to F16A14.24. (Os03t0169000-01)%3BSimilar to predicted protein. (Os03t0169000-02)
MQTL3.5	Os03g0169300	GO:0009451	RNA modification	Ribulose-phosphate 3-epimerase%2C chloroplast precursor (EC 5.1.3.1) (Pentose-5-phosphate 3-epimerase) (PPE) (RPE) (R5P3E). (Os03t0169100-01)
MQTL3.5	Os03g0169400	GO:0003735	structural constituent of ribosome	Pentatricopeptide repeat domain containing protein. (Os03t0169300-01)
MQTL3.5	Os03g0169500	GO:0000139	Golgi membrane	Ribosomal protein L18/L5 domain containing protein. (Os03t0169400-01)
MQTL3.5	Os03g0169600	GO:0043565	sequence-specific DNA binding	Similar to Cellulose synthase-like A1. (Os03t0169500-01)
MQTL3.5	Os03g0169800	GO:0003676	nucleic acid binding	Dof (DNA binding with one finger) transcription factor%2C Regulation of Flowering time%2C Brassinosteroid (BR) signaling to modulate plant architecture (Os03t0169600-01)
MQTL3.5	Os03g0170300	GO:0009073	aromatic amino acid family biosynthetic process	HNH endonuclease domain containing protein. (Os03t0169800-01)
MQTL3.5	Os03g0170500	GO:0009535	chloroplast thylakoid membrane	3-dehydroquinate synthase family protein. (Os03t0170300-01)
MQTL3.5	Os03g0170701	GO:0016021	integral component of membrane	Similar to Putativ eribonuclease P. (Os03t0170500-00)
MQTL3.5	Os03g0170800	GO:0009055	electron transfer activity	Hypothetical gene. (Os03t0170701-00)
MQTL3.5	Os03g0170900	GO:0016021	integral component of membrane	Hypothetical conserved gene. (Os03t0170800-00)
MQTL3.5	Os03g0171300	GO:0006355	regulation of transcription	Sucrose transporter. (Os03t0170900-01)%3BSimilar to Sucrose transporter. (Os03t0170900-02)
MQTL3.5	Os03g0171600	GO:0005515	protein binding	Similar to DNA-binding protein-like. (Os03t0171300-01)
MQTL3.5	Os03g0171700	GO:0006355	regulation of transcription	F-box protein containing a Kelch repeat motif%2C Reguration of leaf senescence%2C seed size and grain number (Os03t0171600-01)%3BKelch-type beta propeller domain containing protein. (Os03t0171600-02)%3BSimilar to kelch motif family protein. (Os03t0171600-03)
MQTL3.5	Os03g0171900	GO:0008483	transaminase activity	Basic helix-loop-helix dimerisation region bHLH domain containing protein. (Os03t0171700-01)
MQTL3.5	Os03g0172000	GO:0017056	structural constituent of nuclear pore	Similar to Alanine:glyoxylate aminotransferase-like protein (Fragment). (Os03t0171900-01)%3BSimilar to Alanine:glyoxylate aminotransferase-like protein (Fragment). (Os03t0171900-02)
MQTL3.5	Os03g0172400	GO:0004869	cysteine-type endopeptidase inhibitor activity	Peptidase S59%2C nucleoporin family protein. (Os03t0172000-01)%3BSimilar to predicted protein. (Os03t0172000-02)
MQTL3.5	Os03g0172700	GO:0004869	cysteine-type endopeptidase inhibitor activity	Proteinase inhibitor I25%2C cystatin%2C conserved region domain containing protein. (Os03t0172400-00)
MQTL3.5	Os03g0172850	GO:0004869	cysteine-type endopeptidase inhibitor activity	Conserved hypothetical protein. (Os03t0172700-01)
MQTL3.5	Os03g0173500	GO:0004722	protein serine/threonine phosphatase activity	Proteinase inhibitor I25%2C cystatin%2C conserved region domain containing protein. (Os03t0172850-00)
MQTL3.5	Os03g0173900	GO:0046621	negative regulation of organ growth	Similar to Kinase associated protein phosphatase. (Os03t0173500-01)%3BSimilar to Kinase associated protein phosphatase. (Os03t0173500-02)
MQTL3.5	Os03g0174100	GO:0005829	cytosol	Zinc finger%2C RING/FYVE/PHD-type domain containing protein. (Os03t0173900-01)
MQTL3.5	Os03g0174300	GO:0016757	glycosyltransferase activity	Similar to RNA Binding Protein 45. (Os03t0174100-01)%3BSimilar to RNA Binding Protein 45. (Os03t0174100-02)
MQTL3.5	Os03g0174400	GO:0043565	sequence-specific DNA binding	Exostosin-like family protein. (Os03t0174300-01)
MQTL3.5	Os03g0174500	GO:0005525	GTP binding	Hypothetical conserved gene. (Os03t0174400-00)
MQTL3.5	Os03g0174600	GO:0016783	sulfurtransferase activity	Similar to Adenylosuccinate synthetase%2C chloroplast precursor (EC 6.3.4.4) (IMP-- aspartate ligase) (AdSS) (AMPSase) (Fragment). (Os03t0174500-01)
MQTL3.5	Os03g0174800	GO:0016021	integral component of membrane	Rossmann-like alpha/beta/alpha sandwich fold domain containing protein. (Os03t0174600-01)%3BSimilar to tRNA methyltransferase. (Os03t0174600-02)
MQTL3.5	Os03g0174900	GO:0016602	CCAAT-binding factor complex	Conserved hypothetical protein. (Os03t0174800-01)
MQTL3.5	Os03g0175200	GO:0022857	transmembrane transporter activity	Similar to RAPB protein. (Os03t0174900-01)
MQTL3.5	Os03g0175600	GO:0006108	malate metabolic process	Similar to predicted protein. (Os03t0175200-01)
MQTL3.5	Os03g0175800	GO:0060918	auxin transport	Similar to Nit protein 2 (CUA002). (Os03t0175600-01)
MQTL3.5	Os03g0176100	GO:0006367	transcription initiation from RNA polymerase II promoter	Positive regulator of auxin response and transport%2C Regulation of grain size (Os03t0175800-01)
MQTL3.5	Os03g0176300	GO:0006355	regulation of transcription	Similar to predicted protein. (Os03t0176100-00)
MQTL3.5	Os03g0176700	GO:0009535	chloroplast thylakoid membrane	Hypothetical conserved gene. (Os03t0176300-00)
MQTL3.5	Os03g0176900	GO:0016021	integral component of membrane	Conserved hypothetical protein. (Os03t0176700-00)
MQTL3.5	Os03g0177000	GO:0016740	transferase activity	Conserved hypothetical protein. (Os03t0176900-01)
MQTL3.5	Os03g0177300	GO:0006996	organelle organization	Acyl-CoA N-acyltransferase domain containing protein. (Os03t0177000-01)
MQTL3.5	Os03g0177400	GO:0005525	GTP binding	Zinc finger%2C RING/FYVE/PHD-type domain containing protein. (Os03t0177300-01)
MQTL3.5	Os03g0177500	GO:0005525	GTP binding	EF-1 alpha. (Os03t0177400-01)%3BSimilar to Elongation factor 1-alpha. (Os03t0177400-02)
MQTL3.5	Os03g0177900	GO:0005525	GTP binding	EF-1 alpha. (Os03t0177500-01)
MQTL3.5	Os03g0178000	GO:0005525	GTP binding	EF-1 alpha. (Os03t0177900-01)%3BSimilar to Elongation factor 1-alpha. (Os03t0177900-02)%3BNon-protein coding transcript. (Os03t0177900-03)
MQTL3.5	Os03g0178066	GO:0016021	integral component of membrane	EF-1 alpha. (Os03t0178000-01)%3BEF-1 alpha. (Os03t0178000-02)
MQTL3.5	Os03g0178100	GO:0019829	ATPase-coupled cation transmembrane transporter activity	Hypothetical gene. (Os03t0178066-01)
MQTL3.5	Os03g0178200	GO:0010020	chloroplast fission	Similar to Copper-translocating P-type ATPase family protein%2C expressed. (Os03t0178100-00)
MQTL3.5	Os03g0178300	GO:0016787	hydrolase activity	Protein of unknown function YGGT family protein. (Os03t0178200-01)%3BProtein of unknown function YGGT family protein. (Os03t0178200-02)
MQTL3.5	Os03g0178400	GO:0016787	hydrolase activity	Hypothetical conserved gene. (Os03t0178300-01)
MQTL3.5	Os03g0178500	GO:0016787	hydrolase activity	Alpha/beta hydrolase fold-1 domain containing protein. (Os03t0178400-01)
MQTL3.5	Os03g0179000	GO:0006464	cellular protein modification process	Alpha/beta hydrolase family protein. (Os03t0178500-01)
MQTL3.5	Os03g0179100	GO:0045735	nutrient reservoir activity	Similar to Tubulin-tyrosine ligase family protein%2C expressed. (Os03t0179000-01)
MQTL3.5	Os03g0179400	GO:0004672	protein kinase activity	Similar to predicted protein. (Os03t0179100-00)
MQTL3.5	Os03g0179900	GO:0046872	metal ion binding	Drought-inducible receptor-like cytoplasmic kinase%2C Drought tolerance%2C Regulator of grain yield (Os03t0179400-01)
MQTL3.5	Os03g0180000	GO:0055085	transmembrane transport	Similar to Avr9/Cf-9 rapidly elicited protein 44 (Fragment). (Os03t0179900-01)%3BSimilar to Lipoxygenase. (Os03t0179900-02)
MQTL3.5	Os03g0180400	GO:0043161	proteasome-mediated ubiquitin-dependent protein catabolic process	Sodium/calcium exchanger membrane region domain containing protein. (Os03t0180000-00)
MQTL3.5	Os03g0180700	GO:0006486	protein glycosylation	Proteasome subunit alpha type 6 (EC 3.4.25.1) (20S proteasome alpha subunit A) (20S proteasome subunit alpha-1). (Os03t0180400-01)
MQTL3.5	Os03g0180800	GO:0009611	response to wounding	Glycosyl transferase%2C group 1 domain containing protein. (Os03t0180700-01)
MQTL3.5	Os03g0180900	GO:0009611	response to wounding	TIFY domain-containing transcriptional regulator%2C Salt and dehydration stress tolerance (Os03t0180800-01)
MQTL3.5	Os03g0181100	GO:0009611	response to wounding	Tify domain containing protein. (Os03t0180900-01)
MQTL3.5	Os03g0181500	GO:0016747	acyltransferase activity	Tify domain containing protein. (Os03t0181100-01)%3BTify domain containing protein. (Os03t0181100-02)
MQTL3.5	Os03g0181600	GO:0043565	sequence-specific DNA binding	Fatty acid elongase (beta-ketoacyl-CoA synthase)%2C Shoot development (Os03t0181500-01)%3BSimilar to (Rice Genome Annotation Project) fiddlehead-like protein. (Os03t0181500-02)
MQTL3.5	Os03g0181675	GO:0055085	transmembrane transport	Similar to cDNA clone:J033068D01%2C full insert sequence. (Os03t0181600-01)%3BSimilar to GATA transcription factor 25 (ZIM-like 2 protein). (Os03t0181600-02)
MQTL3.5	Os03g0181750	GO:0055085	transmembrane transport	ABC transporter%2C transmembrane domain domain containing protein. (Os03t0181675-00)
MQTL3.5	Os03g0182000	GO:0050661	NADP binding	ABC transporter%2C transmembrane domain domain containing protein. (Os03t0181750-00)
MQTL3.5	Os03g0182400	GO:0046856	phosphatidylinositol dephosphorylation	Similar to flavin-dependent monooxygenase 1. (Os03t0182000-00)
MQTL3.5	Os03g0182600	GO:0003735	structural constituent of ribosome	Similar to SAC domain protein 1 (FIG4-like protein AtFIG4). (Os03t0182400-01)
MQTL3.5	Os03g0182700	GO:0006446	regulation of translational initiation	Ribosomal protein S2 family protein. (Os03t0182600-01)%3BSimilar to 40S ribosomal protein SA. (Os03t0182600-02)%3BSimilar to 40S ribosomal protein SA. (Os03t0182600-03)
MQTL3.5	Os03g0182800	GO:0003677	DNA binding	Eukaryotic translation initiation factor 3 subunit 12 (eIF-3 p25) (eIF3k). (Os03t0182700-02)
MQTL3.5	Os03g0183100	GO:0006353	DNA-templated transcription	Similar to Ethylene responsive element binding factor3 (OsERF3). (Os03t0182800-01)
MQTL3.5	Os03g0183600	GO:0009058	biosynthetic process	SAP-like protein BP-73 (OsBP-73) (Riaa1). (Os03t0183100-01)%3BSAP-like protein BP-73 (OsBP-73) (Riaa1). (Os03t0183100-02)
MQTL3.5	Os03g0183800	GO:0006468	protein phosphorylation	Similar to Alanine aminotransferase. (Os03t0183600-00)
MQTL3.5	Os03g0183900	GO:1902600	proton transmembrane transport	Similar to Leucine-rich repeat transmembrane protein kinase 1 (Fragment). (Os03t0183800-01)%3BSimilar to Leucine-rich repeat transmembrane protein kinase 1 (Fragment). (Os03t0183800-02)
MQTL3.5	Os03g0184000	GO:0009509	chromoplast	Similar to Plasma membrane H+-ATPase. (Os03t0183900-01)
MQTL3.5	Os03g0184201	GO:0016021	integral component of membrane	Similar to Phytoene desaturase (Fragment). (Os03t0184000-00)
MQTL3.5	Os03g0184300	GO:0016021	integral component of membrane	Hypothetical conserved gene. (Os03t0184201-00)
MQTL3.5	Os03g0184400	GO:0005515	protein binding	Conserved hypothetical protein. (Os03t0184300-01)%3BGlycosyl transferase%2C family 8 protein. (Os03t0184300-02)
MQTL3.5	Os03g0184500	GO:0003677	DNA binding	Leucine-rich repeat%2C plant specific containing protein. (Os03t0184400-01)
MQTL3.5	Os03g0184550	GO:0050662	(obsolete) coenzyme binding	Transcriptional factor B3 family protein. (Os03t0184500-01)
MQTL3.5	Os03g0184600	GO:0016616	oxidoreductase activity	Similar to Dihydroflavonol-4-reductase. (Os03t0184550-01)
MQTL3.5	Os03g0184700	GO:0005664	nuclear origin of replication recognition complex	Similar to Dihydroflavonol-4-reductase. (Os03t0184600-01)
MQTL3.5	Os03g0185000	GO:0009001	serine O-acetyltransferase activity	Origin recognition complex subunit 2 (Origin recognition complex2). (Os03t0184700-01)
MQTL3.5	Os03g0185200	GO:0009451	RNA modification	Similar to Chloroplast serine acetyltransferase. (Os03t0185000-00)
MQTL3.5	Os03g0185400	GO:0005515	protein binding	Pentatricopeptide repeat domain containing protein. (Os03t0185200-01)
MQTL3.5	Os03g0185600	GO:0016021	integral component of membrane	Protein of unknown function DUF1677%2C Oryza sativa family protein. (Os03t0185400-01)
MQTL3.5	Os03g0185700	GO:0016747	acyltransferase activity	Conserved hypothetical protein. (Os03t0185600-01)
MQTL3.5	Os03g0186100	GO:0006782	protoporphyrinogen IX biosynthetic process	Transferase family protein. (Os03t0185700-01)
MQTL3.5	Os03g0186500	GO:0016021	integral component of membrane	Similar to Uroporphyrinogen III synthase. (Os03t0186100-01)
MQTL3.5	Os03g0186600	GO:0045944	positive regulation of transcription by RNA polymerase II	Myoactive tetradecapeptides family protein. (Os03t0186500-01)%3BHypothetical conserved gene. (Os03t0186500-02)%3BHypothetical conserved gene. (Os03t0186500-03)
MQTL3.5	Os03g0186800	GO:0000813	ESCRT I complex	Transcription factor%2C MADS-box domain containing protein. (Os03t0186600-01)
MQTL3.5	Os03g0186900	GO:0008233	peptidase activity	Modifier of rudimentary%2C Modr family protein. (Os03t0186800-01)
MQTL3.5	Os03g0186950	GO:0005507	copper ion binding	Radc1. (Os03t0186900-01)
MQTL3.5	Os03g0187000	GO:0005634	nucleus	Similar to CUTA. (Os03t0186950-01)
MQTL3.5	Os03g0187300	GO:0009506	plasmodesma	Similar to EMB514. (Os03t0187000-01)
MQTL3.5	Os03g0187500	GO:0031146	SCF-dependent proteasomal ubiquitin-dependent protein catabolic process	Similar to transducin family protein / WD-40 repeat family protein. (Os03t0187300-01)
MQTL3.5	Os03g0187700	GO:0005484	SNAP receptor activity	Leucine-rich repeat%2C cysteine-containing subtype containing protein. (Os03t0187500-01)%3BSimilar to Leucine Rich Repeat family protein%2C expressed. (Os03t0187500-02)
MQTL3.5	Os03g0187800	GO:0016021	integral component of membrane	Target SNARE coiled-coil region domain containing protein. (Os03t0187700-01)
MQTL3.5	Os03g0188100	GO:0055085	transmembrane transport	Protein of unknown function DUF250 domain containing protein. (Os03t0187800-01)
MQTL3.5	Os03g0188200	GO:0004842	ubiquitin-protein transferase activity	Similar to transparent testa 12 protein. (Os03t0188100-01)%3BMultidrug and toxic compound extrusion (MATE) protein family transporter%2C Regulation of plant growth and development%2C Disease resistance (Os03t0188100-02)
MQTL3.5	Os03g0188400	GO:0003677	DNA binding	Zinc finger%2C RING/FYVE/PHD-type domain containing protein. (Os03t0188200-01)
MQTL3.5	Os03g0188900	GO:0043565	sequence-specific DNA binding	Helix-loop-helix DNA-binding domain containing protein. (Os03t0188400-01)
MQTL3.5	Os03g0189400	GO:0051903	S-(hydroxymethyl)glutathione dehydrogenase activity	Similar to HAHB-7 (Fragment). (Os03t0188900-01)%3BSimilar to cDNA clone:001-200-F05%2C full insert sequence. (Os03t0188900-02)
MQTL3.5	Os03g0189600	GO:0051903	S-(hydroxymethyl)glutathione dehydrogenase activity	Similar to Alcohol dehydrogenase ADH. (Os03t0189400-01)
MQTL3.5	Os03g0190000	GO:0030007	cellular potassium ion homeostasis	Similar to Alcohol dehydrogenase. (Os03t0189600-01)%3BSimilar to Alcohol dehydrogenase. (Os03t0189600-02)
MQTL3.5	Os03g0190100	GO:0016765	transferase activity	VQ domain containing protein. (Os03t0190000-01)
MQTL3.5	Os03g0190300	GO:0005200	structural constituent of cytoskeleton	UbiA prenyltransferase family protein. (Os03t0190100-01)
MQTL3.5	Os03g0190800	GO:0004843	thiol-dependent deubiquitinase	Similar to protein binding protein. (Os03t0190300-00)
MQTL3.5	Os03g0190900	GO:0016020	membrane	Similar to Ubiquitin carboxyl-terminal hydrolase 3 (EC 3.1.2.15) (Ubiquitin- specific processing protease 3) (AtUBP3). (Os03t0190800-01)
MQTL3.5	Os03g0191000	GO:0045944	positive regulation of transcription by RNA polymerase II	Similar to F12K21.3. (Os03t0190900-01)
MQTL3.5	Os03g0191100	GO:0022857	transmembrane transporter activity	Similar to CG-1 protein (Fragment). (Os03t0191000-01)
MQTL3.5	Os03g0191200	GO:0005515	protein binding	Mitochondrial carrier protein domain containing protein. (Os03t0191100-01)%3BMitochondrial carrier protein domain containing protein. (Os03t0191100-02)%3BMitochondrial carrier protein domain containing protein. (Os03t0191100-03)
MQTL3.5	Os03g0191400	GO:0005525	GTP binding	WW/Rsp5/WWP domain containing protein. (Os03t0191200-01)
MQTL3.5	Os03g0191700	GO:0003723	RNA binding	Small GTPase%2C Regulation of iron homeostasis (Os03t0191400-01)
MQTL3.5	Os03g0191800	GO:0005886	plasma membrane	Armadillo-like helical domain containing protein. (Os03t0191700-01)
MQTL3.5	Os03g0191900	GO:0043565	sequence-specific DNA binding	Conserved hypothetical protein. (Os03t0191800-00)
MQTL3.5	Os03g0192000	GO:0004534	5'-3' exoribonuclease activity	Pathogenesis-related transcriptional factor and ERF domain containing protein. (Os03t0191900-01)
MQTL3.5	Os03g0192100	GO:0004185	serine-type carboxypeptidase activity	Polymerase and histidinol phosphatase-like domain containing protein. (Os03t0192000-01)
MQTL3.5	Os03g0192400	GO:0022900	electron transport chain	Similar to Serine carboxypeptidase family protein%2C expressed. (Os03t0192100-01)%3BSimilar to Serine carboxypeptidase family protein%2C expressed. (Os03t0192100-02)
MQTL3.5	Os03g0192500	GO:0016311	dephosphorylation	GRIM-19 family protein. (Os03t0192400-01)
MQTL3.5	Os03g0192600	GO:0008233	peptidase activity	Sporulation stage II%2C protein E C-terminal domain containing protein. (Os03t0192500-01)
MQTL3.5	Os03g0192633	GO:0016021	integral component of membrane	Plant lipid transfer protein/Par allergen family protein. (Os03t0192600-02)
MQTL3.5	Os03g0192700	GO:0004512	inositol-3-phosphate synthase activity	Conserved hypothetical protein. (Os03t0192633-00)
MQTL3.5	Os03g0192800	GO:0004843	thiol-dependent deubiquitinase	Similar to Myo-inositol-1-phosphate synthase. (Os03t0192700-01)
MQTL3.5	Os03g0193000	GO:0043565	sequence-specific DNA binding	Similar to Ubiquitin-specific protease 26. (Os03t0192800-01)
MQTL3.5	Os03g0193075	GO:0046872	metal ion binding	GRAS transcription factor domain containing protein. (Os03t0193000-01)
MQTL3.5	Os03g0193225	GO:0030154	cell differentiation	Similar to Yippee-like protein OJ1003C07.11. (Os03t0193075-01)
MQTL3.5	Os03g0193400	GO:0016491	oxidoreductase activity	Frigida-like family protein. (Os03t0193225-01)
MQTL3.5	Os03g0193600	GO:0006352	DNA-templated transcription	Similar to polyamine oxidase precursor. (Os03t0193400-00)
MQTL3.5	Os03g0193700	GO:0018342	protein prenylation	Transcription factor TFIIB domain containing protein. (Os03t0193600-00)
MQTL3.5	Os03g0194300	GO:0055114	(obsolete) oxidation-reduction process	Terpenoid cylases/protein prenyltransferase alpha-alpha toroid domain containing protein. (Os03t0193700-00)
MQTL3.5	Os03g0194400	GO:0016747	acyltransferase activity	Uncharacterised conserved protein UCP037471 domain containing protein. (Os03t0194300-01)
MQTL3.5	Os03g0194500	GO:0042721	TIM22 mitochondrial import inner membrane insertion complex	Similar to Acetyltransferase%2C GNAT family protein%2C expressed. (Os03t0194400-01)
MQTL3.3	Os03g0194900	GO:0055114	(obsolete) oxidation-reduction process	Similar to Protein translocase/ protein transporter. (Os03t0194500-01)
MQTL3.3	Os03g0195100	GO:0009058	biosynthetic process	Uncharacterised conserved protein UCP037471 domain containing protein. (Os03t0194900-01)%3BSimilar to membrane protein. (Os03t0194900-02)%3BUncharacterised conserved protein UCP037471 domain containing protein. (Os03t0194900-03)
MQTL3.3	Os03g0195200	GO:0016740	transferase activity	Putative aminotransferase%2C Disease resistance response against infection with rice blast fungus (Os03t0195100-01)
MQTL3.3	Os03g0195300	GO:0055085	transmembrane transport	Protein of unknown function DUF367 domain containing protein. (Os03t0195200-01)
MQTL3.3	Os03g0195450	GO:0055085	transmembrane transport	Similar to Low affinity sulphate transporter 3. (Os03t0195300-01)
MQTL3.3	Os03g0195500	GO:0055085	transmembrane transport	Similar to sulfate/bicarbonate/oxalate exchanger and transporter sat-1. (Os03t0195450-00)
MQTL3.3	Os03g0195800	GO:0055085	transmembrane transport	Similar to Sulfate permease (Fragment). (Os03t0195500-01)
MQTL3.3	Os03g0196000	GO:0055085	transmembrane transport	Similar to Sulfate transporter (Fragment). (Os03t0195800-01)
MQTL3.3	Os03g0196100	GO:0016021	integral component of membrane	Similar to Sulfate transporter. (Os03t0196000-00)
MQTL3.7	Os03g0346200	GO:0009909	regulation of flower development	Hypothetical protein. (Os03t0196100-01)
MQTL3.7	Os03g0346700	GO:0005634	nucleus	Conserved hypothetical protein. (Os03t0346200-00)
MQTL3.7	Os03g0346800	GO:0055085	transmembrane transport	Similar to JmjC domain containing protein%2C expressed. (Os03t0346700-01)%3BSimilar to JmjC domain containing protein%2C expressed. (Os03t0346700-02)
MQTL3.7	Os03g0346900	GO:0003714	transcription corepressor activity	Similar to metal tolerance protein. (Os03t0346800-00)
MQTL3.7	Os03g0347200	GO:0005846	nuclear cap binding complex	Conserved hypothetical protein. (Os03t0346900-01)
MQTL3.7	Os03g0347300	GO:0008270	zinc ion binding	Armadillo-type fold domain containing protein. (Os03t0347200-01)%3BSimilar to Nuclear cap-binding protein CBP80. (Os03t0347200-02)%3BSimilar to Nuclear cap-binding protein CBP80. (Os03t0347200-03)
MQTL3.8	Os03g0446200	GO:0016410	N-acyltransferase activity	Zinc finger%2C CW-type domain containing protein. (Os03t0347300-01)
MQTL3.8	Os03g0448200	GO:0006887	exocytosis	Hypothetical conserved gene. (Os03t0446200-00)
MQTL3.8	Os03g0448500	GO:0016021	integral component of membrane	Similar to Exo70 exocyst complex subunit family protein. (Os03t0448200-00)
MQTL3.8	Os03g0448600	GO:0043130	ubiquitin binding	Similar to Calcineurin B-like protein 7. (Os03t0448500-01)%3BSimilar to Calcineurin B-like protein 7. (Os03t0448500-02)%3BHypothetical gene. (Os03t0448500-03)
MQTL3.8	Os03g0449200	GO:0016246	RNA interference	WD40 repeat-like domain containing protein. (Os03t0448600-01)
MQTL3.8	Os03g0452300	GO:0003723	RNA binding	Similar to Protein argonaute 7. (Os03t0449200-00)
MQTL3.8	Os03g0453800	GO:0016021	integral component of membrane	Ribosomal protein S5%2C bacterial-type domain containing protein. (Os03t0452300-01)
MQTL3.8	Os03g0454100	GO:0016021	integral component of membrane	Conserved hypothetical protein. (Os03t0453800-01)
MQTL3.8	Os03g0454300	GO:0016021	integral component of membrane	TMS membrane protein/tumour differentially expressed protein family protein. (Os03t0454100-01)
MQTL3.8	Os03g0556600	GO:0030246	carbohydrate binding	Conserved hypothetical protein. (Os03t0454300-01)%3BNon-protein coding transcript. (Os03t0454300-02)
MQTL4.1	Os04g0150300	GO:0016020	membrane	Serine/threonine protein kinase-related domain containing protein. (Os03t0556600-01)
MQTL4.3	Os04g0319600	GO:0016429	tRNA (adenine-N1-)-methyltransferase activity	Conserved hypothetical protein. (Os04t0150300-01)
MQTL4.3	Os04g0319700	GO:0016758	hexosyltransferase activity	tRNA methyltransferase complex GCD14 subunit domain containing protein. (Os04t0319600-01)
MQTL4.3	Os04g0320000	GO:0007064	mitotic sister chromatid cohesion	Similar to Glucosyltransferase (Fragment). (Os04t0319700-00)
MQTL4.3	Os04g0320100	GO:0033354	chlorophyll cycle	Similar to H0107B07.3 protein. (Os04t0320000-00)
MQTL4.3	Os04g0320200	GO:0005739	mitochondrion	Coenzyme F420 hydrogenase/dehydrogenase beta subunit%2C N-terminal domain containing protein. (Os04t0320100-01)%3B7-hydroxymethyl chlorophyll a reductase%2C Promotion of chlorophyll degradation%2C Modulation of cell death signaling (Os04t0320100-02)
MQTL4.3	Os04g0321600	GO:0005694	chromosome	Tetratricopeptide-like helical domain containing protein. (Os04t0320200-01)
MQTL4.3	Os04g0321700	GO:0004185	serine-type carboxypeptidase activity	Peptidase M24 family protein. (Os04t0321600-01)
MQTL4.3	Os04g0321800	GO:0016311	dephosphorylation	Similar to Serine carboxypeptidase I precursor (EC 3.4.16.5) (Carboxypeptidase C). (Os04t0321700-01)%3BSimilar to Serine carboxypeptidase I precursor (EC 3.4.16.5) (Carboxypeptidase C). (Os04t0321700-02)
MQTL4.3	Os04g0324550	GO:0003676	nucleic acid binding	Similar to OSIGBa0097I24.2 protein. (Os04t0321800-01)%3BProtein phosphatase 2C domain containing protein. (Os04t0321800-02)
MQTL4.3	Os04g0326201	GO:0043231	intracellular membrane-bounded organelle	Zinc finger%2C CCHC-type domain containing protein. (Os04t0324550-01)
MQTL4.3	Os04g0326300	GO:0031515	tRNA (m1A) methyltransferase complex	Similar to H0107B07.1 protein. (Os04t0326201-00)
MQTL4.3	Os04g0328900	GO:0005576	extracellular region	Hypothetical conserved gene. (Os04t0326300-01)
MQTL4.3	Os04g0328900	GO:0005576	extracellular region	Similar to OSIGBa0113K06.3 protein. (Os04t0328900-00)
MQTL4.3	Os04g0329500	GO:0005515	protein binding	Cyclin-like F-box domain containing protein. (Os04t0329500-01)%3BSimilar to OSIGBa0113K06.4 protein. (Os04t0329500-02)
MQTL4.3	Os04g0330200	GO:0030246	carbohydrate binding	Mannose-binding lectin domain containing protein. (Os04t0330200-01)
MQTL4.3	Os04g0331600	GO:0016021	integral component of membrane	Similar to cDNA clone:002-146-G03%2C full insert sequence. (Os04t0331600-01)
MQTL4.3	Os04g0334700	GO:0004190	aspartic-type endopeptidase activity	Peptidase aspartic%2C catalytic domain containing protein. (Os04t0334700-01)%3BSimilar to OSIGBa0137O04.7 protein. (Os04t0334700-02)
MQTL4.3	Os04g0337201	GO:0006886	intracellular protein transport	Similar to OSIGBa0137O04.8 protein. (Os04t0337201-00)
MQTL4.3	Os04g0337500	GO:0016491	oxidoreductase activity	Aldo/keto reductase family protein. (Os04t0337500-01)%3BSimilar to OSIGBa0115A19.1 protein. (Os04t0337500-02)
MQTL4.3	Os04g0337800	GO:0047834	D-threo-aldose 1-dehydrogenase activity	Similar to IN2-2 protein. (Os04t0337800-00)
MQTL4.3	Os04g0340300	GO:0010333	terpene synthase activity	Terpene synthase%2C (S)-limonene synthase%2C Defence against M. oryzae (Os04t0340300-01)
MQTL4.3	Os04g0341900	GO:0009739	response to gibberellin	Similar to OSIGBa0159H11-OSIGBa0137A07.10 protein. (Os04t0341900-00)
MQTL4.3	Os04g0343050	GO:1902600	proton transmembrane transport	Similar to Cytochrome c oxidase subunit 2. (Os04t0343050-00)
MQTL4.3	Os04g0345800	GO:0019509	L-methionine salvage from methylthioadenosine	Similar to OSIGBa0127B24.5 protein. (Os04t0345800-00)
MQTL4.3	Os04g0346000	GO:0016705	oxidoreductase activity, acting on paired donors, with incorporation or reduction of molecular oxygen	2OG-Fe(II) oxygenase domain containing protein. (Os04t0346000-01)
MQTL4.3	Os04g0346800	GO:0047429	nucleoside-triphosphate diphosphatase activity	Similar to OSIGBa0111I14.3 protein. (Os04t0346800-01)%3BSimilar to OSIGBa0111I14.3 protein. (Os04t0346800-02)
MQTL4.3	Os04g0346900	GO:0003677	DNA binding	Transcriptional factor B3 domain containing protein. (Os04t0346900-00)
MQTL4.3	Os04g0347700	GO:0042138	meiotic DNA double-strand break formation	Similar to OSIGBa0130K07.4 protein. (Os04t0347700-01)
MQTL4.3	Os04g0348400	GO:0004842	ubiquitin-protein transferase activity	Similar to OSIGBa0130K07.9 protein. (Os04t0348400-01)
MQTL4.3	Os04g0348600	GO:0000160	phosphorelay signal transduction system	Hypothetical conserved gene. (Os04t0348600-01)
MQTL4.3	Os04g0350300	GO:0007018	microtubule-based movement	Similar to SKIP interacting protein 18 (Fragment). (Os04t0350300-00)
MQTL4.3	Os04g0350700	GO:0043565	sequence-specific DNA binding	Basic helix-loop-helix protein%2C Regulation of awn development%2C grain size%2C and grain number (Os04t0350700-01)
MQTL4.3	Os04g0352400	GO:0061077	chaperone-mediated protein folding	Peptidyl-prolyl cis-trans isomerase%2C FKBP-type domain containing protein. (Os04t0352400-01)
MQTL4.3	Os04g0353600	GO:0080019	fatty-acyl-CoA reductase (alcohol-forming) activity	Similar to OSIGBa0092G14.1 protein. (Os04t0353600-01)
MQTL4.3	Os04g0354200	GO:0006355	regulation of transcription, DNA-templated	Similar to OSIGBa0092G14.5 protein. (Os04t0354200-00)
MQTL4.3	Os04g0356600	GO:0048544	recognition of pollen	Similar to OSIGBa0105P02.3 protein. (Os04t0356600-01)
MQTL4.3	Os04g0357300	GO:0003678	DNA helicase activity	Similar to Helicase-like protein [Oryza sativa (japonica cultivar-group)]. (Os04t0357300-01)
MQTL4.3	Os04g0359300	GO:0008146	sulfotransferase activity	Sulfotransferase family protein. (Os04t0359300-00)
MQTL4.3	Os04g0360500	GO:0071949	FAD binding	Similar to OSIGBa0111E13.1 protein. (Os04t0360500-01)
MQTL4.3	Os04g0363700	GO:0009295	nucleoid	Nucleic acid-binding%2C OB-fold domain containing protein. (Os04t0363700-01)
MQTL4.3	Os04g0365100	GO:0030247	polysaccharide binding	Similar to OSIGBa0135K14.8 protein. (Os04t0365100-01)
MQTL4.3	Os04g0366000	GO:0007166	cell surface receptor signaling pathway	Similar to OSIGBa0110B10.6 protein. (Os04t0366000-00)
MQTL4.3	Os04g0369000	GO:0005789	endoplasmic reticulum membrane	PapD-like domain containing protein. (Os04t0369000-01)
MQTL4.3	Os04g0369066	GO:0006468	protein phosphorylation	Similar to H0607F01.7 protein. (Os04t0369066-00)
MQTL4.3	Os04g0370300	GO:0031146	SCF-dependent proteasomal ubiquitin-dependent protein catabolic process	Similar to OSIGBa0107E14.10 protein. (Os04t0370300-01)
MQTL4.3	Os04g0372700	GO:0055114	(obsolete) oxidation-reduction process	Similar to Quinone-oxidoreductase QR1 (Fragment). (Os04t0372700-01)
MQTL4.3	Os04g0372800	GO:1990904	ribonucleoprotein complex	Nucleotide-binding%2C alpha-beta plait domain containing protein. (Os04t0372800-01)
MQTL4.3	Os04g0373000	GO:0015693	magnesium ion transport	Similar to OSIGBa0140A01.9 protein. (Os04t0373000-00)
MQTL4.3	Os04g0373400	GO:0055085	transmembrane transport	Similar to MATE efflux family protein%2C expressed. (Os04t0373400-01)
MQTL4.3	Os04g0374400	GO:0016747	acyltransferase activity, transferring groups other than amino-acyl groups	Hypothetical conserved gene. (Os04t0374400-00)
MQTL4.3	Os04g0375300	GO:0043531	ADP binding	Similar to NBS-LRR protein (Fragment). (Os04t0375300-00)
MQTL4.3	Os04g0375400	GO:0005509	calcium ion binding	Similar to Calmodulin. (Os04t0375400-00)
MQTL4.3	Os04g0376000	GO:0022625	cytosolic large ribosomal subunit	Similar to 60S ribosomal protein L35-1. (Os04t0376000-01)
MQTL4.3	Os04g0376100	GO:0042721	TIM22 mitochondrial import inner membrane insertion complex	Mitochondrial import inner membrane translocase%2C subunit Tim17/22 family protein. (Os04t0376100-01)
MQTL4.3	Os04g0376400	GO:0008061	chitin binding	Glycoside hydrolase%2C family 18%2C catalytic domain domain containing protein. (Os04t0376400-01)
MQTL4.3	Os04g0376500	GO:0008237	metallopeptidase activity	Similar to Eukaryotic translation initiation factor 3 subunit 3 (eIF-3 gamma) (eIF3 p38 subunit) (eIF3h). (Os04t0376500-01)%3BSimilar to eukaryotic translation initiation factor 3 subunit 3. (Os04t0376500-02)
MQTL4.3	Os04g0376600	GO:0005634	nucleus	Similar to ER lumen protein retaining receptor. (Os04t0376600-01)
MQTL4.3	Os04g0376700	GO:0006621	protein retention in ER lumen	Similar to ER lumen protein retaining receptor (HDEL receptor) (PGP169-12). (Os04t0376700-00)
MQTL4.3	Os04g0378200	GO:0004620	phospholipase activity	Sterile alpha motif SAM domain containing protein. (Os04t0378200-01)
MQTL4.3	Os04g0379600	GO:0005886	plasma membrane	Defence response%2C Rin4 domain containing protein. (Os04t0379600-01), nitrate-induced NOI protein C expressed
MQTL4.3	Os04g0379700	GO:0009408	response to heat	Similar to Violaxanthin de-epoxidase. (Os04t0379700-01)
MQTL4.3	Os04g0379900	GO:0045300	acyl-[acyl-carrier-protein] desaturase activity	Similar to Acyl-[acyl-carrier-protein] desaturase%2C chloroplast precursor (EC 1.14.19.2) (Stearoyl-ACP desaturase). (Os04t0379900-01)
MQTL4.3	Os04g0381000	GO:0005525	GTP binding	Similar to DRP3A (DYNAMIN-RELATED PROTEIN 3A)%3B GTP binding / GTPase/ phosphoinositide binding. (Os04t0381000-01)
MQTL4.3	Os04g0381100	GO:0016020	membrane	Similar to OSIGBa0092E09.1 protein. (Os04t0381100-01)%3BBile acid:sodium symporter family protein. (Os04t0381100-02)
MQTL4.3	Os04g0381400	GO:0042171	lysophosphatidic acid acyltransferase activity	Similar to OSIGBa0092E09.2 protein. (Os04t0381400-00)
MQTL4.3	Os04g0381700	GO:0046983	protein dimerization activity	Similar to OSIGBa0092E09.4 protein. (Os04t0381700-00)
MQTL4.3	Os04g0382100	GO:0001228	DNA-binding transcription activator activity, RNA polymerase II-specific	SWIB/MDM2 domain containing protein. (Os04t0382100-01)
MQTL4.3	Os04g0382200	GO:0006887	exocytosis	Component of Exo70 exocyst complex%2C Response to the fungal effector%2C AVR-Pii%2C Pii-dependent resistance (Os04t0382200-01)
MQTL4.3	Os04g0385700	GO:0003723	RNA binding	Similar to splicing factor-related. (Os04t0385700-01)
MQTL4.3	Os04g0386600	GO:0003824	catalytic activity	Pyruvate/Phosphoenolpyruvate kinase%2C catalytic core domain containing protein. (Os04t0386600-01)%3BPyruvate/Phosphoenolpyruvate kinase%2C catalytic core domain containing protein. (Os04t0386600-02)
MQTL4.3	Os04g0388500	GO:0045944	positive regulation of transcription by RNA polymerase II	Ankyrin domain containing protein. (Os04t0388500-01)
MQTL4.3	Os04g0388601	GO:0016592	mediator complex	Conserved hypothetical protein. (Os04t0388601-00)
MQTL4.3	Os04g0388700	GO:0005774	vacuolar membrane	Similar to OSIGBa0096P03.3 protein. (Os04t0388700-01)%3BSimilar to OSIGBa0096P03.3 protein. (Os04t0388700-02)%3BSimilar to OSIGBa0096P03.3 protein. (Os04t0388700-03)
MQTL4.3	Os04g0388900	GO:0005688	U6 snRNP	Similar to U6 snRNA-associated Sm-like protein LSm6 (Sm protein F). (Os04t0388900-01)
MQTL4.3	Os04g0389100	GO:0030976	thiamine pyrophosphate binding	OSIGBa0096P03.6 protein. (Os04t0389100-00)
MQTL4.3	Os04g0389800	GO:0003984	acetolactate synthase activity	Similar to OSIGBa0096P03.6 protein. (Os04t0389800-01)
MQTL4.3	Os04g0389901	GO:0016192	vesicle-mediated transport	Hypothetical gene. (Os04t0389901-01)
MQTL4.3	Os04g0390000	GO:0006099	tricarboxylic acid cycle	Similar to OSIGBa0096P03.7 protein. (Os04t0390000-01)%3BSimilar to OSIGBa0096P03.7 protein. (Os04t0390000-02)%3BSimilar to OSIGBa0096P03.7 protein. (Os04t0390000-03)%3BSimilar to OSIGBa0096P03.7 protein. (Os04t0390000-04)
MQTL4.3	Os04g0390100	GO:0030001	metal ion transport	Heavy metal transport/detoxification protein domain containing protein. (Os04t0390100-01)
MQTL4.3	Os04g0391000	GO:0031422	RecQ family helicase-topoisomerase III complex	Similar to OSIGBa0132D06.6 protein. (Os04t0391000-00)
MQTL4.3	Os04g0391900	GO:0016831	carboxy-lyase activity	Similar to OSIGBa0145N07.5 protein. (Os04t0391900-01)%3BSimilar to OSIGBa0145N07.5 protein. (Os04t0391900-02)
MQTL4.3	Os04g0392300	GO:0045893	positive regulation of transcription, DNA-templated	Hypothetical conserved gene. (Os04t0392300-00)
MQTL4.3	Os04g0394100	GO:0008081	phosphoric diester hydrolase activity	Similar to H0718E12.3 protein. (Os04t0394100-00)
MQTL4.3	Os04g0394500	GO:0006383	transcription by RNA polymerase III	Similar to H0718E12.6 protein. (Os04t0394500-00)
MQTL4.3	Os04g0394700	GO:0005737	cytoplasm	BAR domain containing protein. (Os04t0394700-01)
MQTL4.3	Os04g0395100	GO:0009506	plasmodesma	Protein of unknown function DUF26 domain containing protein. (Os04t0395100-01)
MQTL4.3	Os04g0395800	GO:0009611	response to wounding	Tify domain containing protein. (Os04t0395800-01)
MQTL4.3	Os04g0395900	GO:0016779	nucleotidyltransferase activity	Polynucleotide adenylyltransferase region domain containing protein. (Os04t0395900-01)
MQTL4.3	Os04g0397000	GO:0008250	oligosaccharyltransferase complex	Defender against cell death 1 (DAD-1) (Defender against apoptotic death 1 protein). (Os04t0397000-01)
MQTL4.3	Os04g0397100	GO:0005524	ATP binding	Similar to ClpC protease. (Os04t0397100-01)%3BNon-protein coding transcript. (Os04t0397100-02)
MQTL4.3	Os04g0397700	GO:0046982	protein heterodimerization activity	Similar to DNA binding. (Os04t0397700-00)
MQTL4.3	Os04g0398500	GO:0005750	mitochondrial respiratory chain complex III	Similar to Ubiquinol-cytochrome c reductase iron-sulfur subunit%2C mitochondrial precursor (EC 1.10.2.2) (Rieske iron-sulfur protein) (RISP). (Os04t0398500-01)
MQTL4.3	Os04g0398600	GO:0000139	Golgi membrane	Similar to Pectin-glucuronyltransferase. (Os04t0398600-01)%3BSimilar to Pectin-glucuronyltransferase. (Os04t0398600-02)%3BSimilar to H0209H04.3 protein. (Os04t0398600-03)
MQTL4.3	Os04g0398700	GO:0005615	extracellular space	Similar to Pollen specific protein C13 precursor. (Os04t0398700-00)
MQTL4.3	Os04g0398800	GO:0071203	WASH complex	Similar to H0209H04.5 protein. (Os04t0398800-01)
MQTL4.3	Os04g0399300	GO:0016787	hydrolase activity	Similar to Nudix hydrolase 13%2C mitochondrial precursor (EC 3.6.1.-) (AtNUDT13). (Os04t0399300-01)
MQTL4.3	Os04g0400800	GO:1900150	regulation of defense response to fungus	Heavy metal transport/detoxification protein domain containing protein. (Os04t0400800-01)
MQTL4.3	Os04g0401000	GO:0046872	metal ion binding	Proline-rich protein%2C Blast resistance (Os04t0401000-01)%3BSimilar to Pi21 protein. (Os04t0401000-02)
MQTL4.3	Os04g0401200	GO:0009451	RNA modification	Similar to OSIGBa0155K12.4 protein. (Os04t0401200-00)
MQTL4.3	Os04g0401300	GO:0031588	nucleotide-activated protein kinase complex	Similar to OSIGBa0155K12.5 protein. (Os04t0401300-01)
MQTL4.3	Os04g0401400	GO:0016788	hydrolase activity, acting on ester bonds	Similar to retrotransposon protein. (Os04t0401400-01)
MQTL4.3	Os04g0401700	GO:0015079	potassium ion transmembrane transporter activity	Potassium transporter%2C Potassium mediated growth%2C Salt tolerance (Os04t0401700-01)%3BSimilar to Isoform 2 of Potassium transporter 1. (Os04t0401700-02)%3BPotassium transporter 1 (OsHAK1). Splice isoform 2. (Os04t0401700-03)
MQTL4.3	Os04g0401800	GO:0006303	double-strand break repair via nonhomologous end joining	DNA repair metallo-beta-lactamase domain containing protein. (Os04t0401800-01)
MQTL4.3	Os04g0402100	GO:0051082	unfolded protein binding	Similar to Calnexin (Fragment). (Os04t0402100-01)%3BSimilar to calnexin. (Os04t0402100-02)
MQTL4.3	Os04g0402200	GO:0016442	RISC complex	Similar to RNA binding protein Rp120. (Os04t0402200-00)
MQTL4.3	Os04g0402300	GO:0004843	thiol-dependent deubiquitinase	Similar to Cysteine-type peptidase. (Os04t0402300-00)
MQTL4.3	Os04g0403300	GO:0004556	alpha-amylase activity	Similar to Alpha-amylase. (Os04t0403300-00)
MQTL4.3	Os04g0403400	GO:0008081	phosphoric diester hydrolase activity	Tyrosyl-DNA phosphodiesterase family protein. (Os04t0403400-01)
MQTL4.3	Os04g0403500	GO:0005747	mitochondrial respiratory chain complex I	NAD(P)-binding domain containing protein. (Os04t0403500-01)%3BNAD(P)-binding domain containing protein. (Os04t0403500-02)
MQTL4.3	Os04g0403701	GO:0004722	protein serine/threonine phosphatase activity	Similar to protein phosphatase 2C containing protein. (Os04t0403701-01)
MQTL4.4	Os04g0430700	GO:0008236	serine-type peptidase activity	Peptidase S8%2C subtilisin-related domain containing protein. (Os04t0430700-01)
MQTL4.4	Os04g0430800	GO:0006662	glycerol ether metabolic process	Similar to OSIGBa0160I14.3 protein. (Os04t0430800-01)%3BSimilar to OSIGBa0160I14.3 protein. (Os04t0430800-02)
MQTL4.4	Os04g0430900	GO:0015693	magnesium ion transport	Magnesium transporter MRS2-F. (Os04t0430900-00)
MQTL4.4	Os04g0430950	GO:0016021	integral component of membrane	Hypothetical protein. (Os04t0430950-00)
MQTL4.4	Os04g0431100	GO:0051087	chaperone binding	GrpE protein homolog. (Os04t0431100-01)%3BSimilar to GrpE protein homolog. (Os04t0431100-02)
MQTL4.4	Os04g0431200	GO:0006417	regulation of translation	Similar to OSIGBa0160I14.7 protein. (Os04t0431200-01)
MQTL4.4	Os04g0431300	GO:0016410	N-acyltransferase activity	Acyl-CoA N-acyltransferase domain containing protein. (Os04t0431300-01)
MQTL4.4	Os04g0432000	GO:0035556	intracellular signal transduction	Similar to Serine/threonine-protein kinase SAPK7. (Os04t0432000-01)%3BSerine/threonine protein kinase%2C Hyperosmotic stress response (Os04t0432000-02)
MQTL4.4	Os04g0432100	GO:0043565	sequence-specific DNA binding	Transcription factor GRAS domain containing protein. (Os04t0432100-00)
MQTL4.4	Os04g0432300	GO:0006486	protein glycosylation	Similar to 4-alpha-L-fucosyltransferase. (Os04t0432300-00)
MQTL4.4	Os04g0432400	GO:0033926	glycopeptide alpha-N-acetylgalactosaminidase activity	Plant neutral invertase family protein. (Os04t0432400-01)%3BSimilar to neutral/alkaline invertase. (Os04t0432400-02)
MQTL4.4	Os04g0432500	GO:0006457	protein folding	Similar to Protein disulfide isomerase. (Os04t0432500-01)%3BSimilar to H0315E07.1 protein. (Os04t0432500-02)
MQTL4.4	Os04g0432800	GO:0009451	RNA modification	Similar to H0315E07.3 protein. (Os04t0432800-00)
MQTL4.5	Os04g0438600	GO:0120013	lipid transfer activity	Glycolipid transfer protein%2C GLTP domain containing protein. (Os04t0438600-01)
MQTL4.5	Os04g0438700	GO:0003723	RNA binding	Similar to Muscleblind-like protein. (Os04t0438700-01)
MQTL5.2	Os05g0138200	GO:0006032	chitin catabolic process	Similar to Chitinase (Class II) (EC 3.2.1.14). (Os05t0138200-01)
MQTL5.2	Os05g0139100	GO:0006355	regulation of transcription	Helix-loop-helix DNA-binding domain containing protein. (Os05t0139100-01)
MQTL5.2	Os05g0139200	GO:0005515	protein binding	Cyclin-like F-box domain containing protein. (Os05t0139200-01)
MQTL5.2	Os05g0139300	GO:0031146	SCF-dependent proteasomal ubiquitin-dependent protein catabolic process	F-box domain%2C cyclin-like domain containing protein. (Os05t0139300-00)
MQTL5.2	Os05g0140100	GO:0043565	sequence-specific DNA binding	R2R3 MYB transcription factor%2C Regulation of phosphate-starvation responses and root architecture (Os05t0140100-01)%3BMyb transcription factor domain containing protein. (Os05t0140100-02)%3BMyb transcription factor domain containing protein. (Os05t0140100-03)
MQTL5.2	Os05g0140500	GO:0003729	mRNA binding	RNA binding motif protein 8 family protein. (Os05t0140500-01)%3BCore subunit of exon junction complex (EJC)%2C Multiple organ development and reproduction (Os05t0140500-02)
MQTL5.2	Os05g0140800	GO:0016491	oxidoreductase activity	Similar to Dormancy related protein (Fragment). (Os05t0140800-01)
MQTL5.2	Os05g0141000	GO:0016021	integral component of membrane	Hypothetical conserved gene. (Os05t0141000-00)
MQTL5.2	Os05g0141100	GO:0016021	integral component of membrane	Similar to Tobamovirus multiplication 1 homolog. (Os05t0141100-01)
MQTL5.2	Os05g0141200	GO:0016021	integral component of membrane	Hypothetical conserved gene. (Os05t0141200-00)
MQTL5.2	Os05g0141300	GO:0016747	acyltransferase activity	Transferase family protein. (Os05t0141300-00)
MQTL5.2	Os05g0141400	GO:0003723	RNA binding	tRNA/rRNA methyltransferase%2C SpoU domain containing protein. (Os05t0141400-01)
MQTL5.2	Os05g0141700	GO:0016311	dephosphorylation	Phosphoglycerate mutase domain containing protein. (Os05t0141700-01)
MQTL5.2	Os05g0141800	GO:0004014	adenosylmethionine decarboxylase activity	Similar to S-adenosylmethionine decarboxylase proenzyme. (Os05t0141800-00)
MQTL5.2	Os05g0143400	GO:0006261	DNA-dependent DNA replication	Similar to SLD5. (Os05t0143400-01)
MQTL5.2	Os05g0143500	GO:0035556	intracellular signal transduction	Similar to Mitogen-activated protein kinase 14. (Os05t0143500-01)%3BSimilar to Mitogen-activated protein kinase 14. (Os05t0143500-02)%3BSimilar to Kinase (Fragment). (Os05t0143500-03)
MQTL5.2	Os05g0143600	GO:0030246	carbohydrate binding	Similar to Jasmonate-induced protein. (Os05t0143600-01)
MQTL5.2	Os05g0144000	GO:0016021	integral component of membrane	Membrane bound O-acyl transferase%2C MBOAT family protein. (Os05t0144000-01)
MQTL5.2	Os05g0144100	GO:0043161	proteasome-mediated ubiquitin-dependent protein catabolic process	WD40 repeat-like domain containing protein. (Os05t0144100-01)
MQTL5.2	Os05g0144200	GO:0006364	rRNA processing	Similar to glioma tumor suppressor-like protein. (Os05t0144200-01)
MQTL5.2	Os05g0144300	GO:0032508	DNA duplex unwinding	DEAD-like helicase%2C N-terminal domain containing protein. (Os05t0144300-01)
MQTL5.2	Os05g0144400	GO:0006470	protein dephosphorylation	Serine/threonine-specific protein phosphatase and bis(5-nucleosyl)-tetraphosphatase domain containing protein. (Os05t0144400-01)
MQTL5.2	Os05g0144800	GO:0004386	helicase activity	Similar to TFIIH basal transcription factor complex helicase subunit (EC 3.6.1.-) (DNA-repair protein complementing XP-D cells) (Xeroderma pigmentosum group D complementing protein) (CXPD) (DNA excision repair protein ERCC-2). (Os05t0144800-01)
MQTL5.2	Os05g0145000	GO:0004842	ubiquitin-protein transferase activity	RING-type E3 ubiquitin ligase%2C Control of pollen tube growth%2C Regulation of seed setting rate (Os05t0145000-01)
MQTL5.2	Os05g0145300	GO:0003723	RNA binding	RNA-binding%2C CRM domain domain containing protein. (Os05t0145300-01)%3BSimilar to predicted protein. (Os05t0145300-02)
MQTL5.2	Os05g0145400	GO:0005634	nucleus	PHD%2C FNIII%2C and VID domains containing protein (Os05t0145400-01)
MQTL5.2	Os05g0145600	GO:0005739	mitochondrion	Pentatricopeptide repeat containing protein. (Os05t0145600-01)
MQTL5.2	Os05g0146100	GO:0005515	protein binding	PDZ/DHR/GLGF domain containing protein. (Os05t0146100-01)
MQTL5.2	Os05g0146900	GO:0005515	protein binding	Hypothetical conserved gene. (Os05t0146900-00)
MQTL5.2	Os05g0147200	GO:0042274	ribosomal small subunit biogenesis	Similar to RNA binding protein. (Os05t0147200-01)
MQTL5.2	Os05g0147300	GO:0005509	calcium ion binding	Similar to calcium ion binding protein. (Os05t0147300-00)
MQTL5.2	Os05g0147400	GO:0005524	ATP binding	Similar to T-complex protein 1%2C zeta subunit (TCP-1-zeta) (CCT-zeta) (CCT-zeta-1) (Tcp20) (HTR3) (Acute morphine dependence related protein 2). (Os05t0147400-01)%3BSimilar to T-complex protein 1 subunit zeta. (Os05t0147400-02)
MQTL5.2	Os05g0147600	GO:0009451	RNA modification	Pentatricopeptide repeat domain containing protein. (Os05t0147600-01)
MQTL5.2	Os05g0147700	GO:0005515	protein binding	Hypothetical conserved gene. (Os05t0147700-00)
MQTL5.2	Os05g0148000	GO:0016021	integral component of membrane	Hypothetical conserved gene. (Os05t0148000-01)%3BConserved hypothetical protein. (Os05t0148000-02)
MQTL5.2	Os05g0148300	GO:0005739	mitochondrion	Ribosomal protein S27/S33%2C mitochondrial domain containing protein. (Os05t0148300-01)
MQTL5.2	Os05g0148500	GO:0000911	cytokinesis by cell plate formation	Hypothetical conserved gene. (Os05t0148500-01)
MQTL5.2	Os05g0148600	GO:0055085	transmembrane transport	Similar to Na+/H+ antiporter. (Os05t0148600-01)
MQTL5.2	Os05g0148900	GO:0006749	glutathione metabolic process	Similar to Glutathione-S-transferase 19E50. (Os05t0148900-01)
MQTL5.2	Os05g0149000	GO:0004857	enzyme inhibitor activity	Pectinesterase inhibitor domain containing protein. (Os05t0149000-01)
MQTL5.2	Os05g0149200	GO:0016021	integral component of membrane	PWWP domain containing protein. (Os05t0149200-01)
MQTL5.2	Os05g0149251	GO:0016021	integral component of membrane	Hypothetical protein. (Os05t0149251-00)
MQTL5.2	Os05g0149300	GO:0016491	oxidoreductase activity	Similar to 1-aminocyclopropane-1-carboxylate oxidase. (Os05t0149300-00)
MQTL5.2	Os05g0149400	GO:0046872	metal ion binding	ACC oxidase%2C Ethylene biosynthesis (Os05t0149400-01)
MQTL5.2	Os05g0149500	GO:0046527	glucosyltransferase activity	Similar to lipopolysaccharide-modifying protein. (Os05t0149500-01)
MQTL5.2	Os05g0149800	GO:0000226	microtubule cytoskeleton organization	EF-Hand type domain containing protein. (Os05t0149800-01)%3BSimilar to Discordia 1. (Os05t0149800-02)
MQTL5.2	Os05g0149900	GO:0005515	protein binding	Tetratricopeptide-like helical domain containing protein. (Os05t0149900-01)%3BSimilar to predicted protein. (Os05t0149900-02)%3BSimilar to tetratricopeptide repeat-containing protein. (Os05t0149900-03)
MQTL5.2	Os05g0149950	GO:0005737	cytoplasm	Monothiol glutaredoxin-S8. (Os05t0149950-00)
MQTL5.2	Os05g0150000	GO:0030170	pyridoxal phosphate binding	Proline synthetase co-transcribed bacterial homolog protein. (Os05t0150000-01)
MQTL5.2	Os05g0150300	GO:0004386	helicase activity	Similar to Possible global transcription activator SNF2L1 (SWI/SNF related matrix associated actin dependent regulator of chromatin subfamily A member 1). (Os05t0150300-01)
MQTL5.2	Os05g0150400	GO:0003723	RNA binding	Double-stranded RNA-binding domain containing protein. (Os05t0150400-01)
MQTL5.2	Os05g0150500	GO:0031146	SCF-dependent proteasomal ubiquitin-dependent protein catabolic process	F-Box auxin receptor protein%2C Nuclear protein%2C Flag leaf inclination%2C Primary root growth%2C Crown root initiation%2C Seed development%2C Tillering (Os05t0150500-01)
MQTL5.2	Os05g0150600	GO:0004386	helicase activity	Hypothetical conserved gene. (Os05t0150600-01)%3BDNA helicase%2C ATP-dependent%2C RecQ type domain containing protein. (Os05t0150600-02)
MQTL5.2	Os05g0150800	GO:0035999	tetrahydrofolate interconversion	Similar to Plastid 5%2C10-methylene-tetrahydrofolate dehydrogenase (Fragment). (Os05t0150800-01)%3BSimilar to C-1-tetrahydrofolate synthase%2C cytoplasmic. (Os05t0150800-02)
MQTL5.2	Os05g0150900	GO:0006427	histidyl-tRNA aminoacylation	Histidyl-tRNA synthetase (EC 6.1.1.21) (Histidine--tRNA ligase) (HisRS). (Os05t0150900-01)%3BHypothetical conserved gene. (Os05t0150900-02)%3BSimilar to Histidyl-tRNA synthetase (Fragment). (Os05t0150900-03)
MQTL5.2	Os05g0151000	GO:0005665	RNA polymerase II	Similar to DNA-directed RNA polymerase. (Os05t0151000-00)
MQTL5.2	Os05g0151200	GO:0005795	Golgi stack	TspO/MBR-related protein family protein. (Os05t0151200-01)
MQTL5.2	Os05g0151400	GO:0005525	GTP binding	AIG1 domain containing protein. (Os05t0151400-01)%3BSimilar to TOC159 (PLASMID PROTEIN IMPORT 2). (Os05t0151400-02)%3BSimilar to TOC159. (Os05t0151400-03)
MQTL5.2	Os05g0152266	GO:0016021	integral component of membrane	Hypothetical gene. (Os05t0152266-00)
MQTL5.2	Os05g0152400	GO:0008375	acetylglucosaminyltransferase activity	Hypothetical conserved gene. (Os05t0152400-01)
MQTL5.2	Os05g0152600	GO:0006511	ubiquitin-dependent protein catabolic process	Seven-in-absentia protein%2C sina domain containing protein. (Os05t0152600-00)
MQTL5.2	Os05g0152700	GO:0006511	ubiquitin-dependent protein catabolic process	TRAF-like domain containing protein. (Os05t0152700-00)
MQTL5.2	Os05g0152900	GO:0006511	ubiquitin-dependent protein catabolic process	Seven-in-absentia protein%2C sina domain containing protein. (Os05t0152900-00)
MQTL5.2	Os05g0153000	GO:0051015	actin filament binding	Gelsolin family protein. (Os05t0153000-01)%3BGelsolin family protein. (Os05t0153000-02)
MQTL5.2	Os05g0153132	GO:0061631	ubiquitin conjugating enzyme activity	Similar to UBC23 (UBIQUITIN-CONJUGATING ENZYME 23)%3B small conjugating protein ligase/ ubiquitin-protein ligase. (Os05t0153132-00)
MQTL5.2	Os05g0153200	GO:0031047	gene silencing by RNA	Uncharacterised domain XH domain containing protein. (Os05t0153200-01)
MQTL5.2	Os05g0153300	GO:0006629	lipid metabolic process	Lipase%2C class 3 domain containing protein. (Os05t0153300-00)
MQTL5.2	Os05g0153400	GO:0009451	RNA modification	Pentatricopeptide repeat domain containing protein. (Os05t0153400-01)
MQTL5.2	Os05g0153500	GO:0005992	trehalose biosynthetic process	Similar to Trehalose-phosphatase family protein. (Os05t0153500-00)
MQTL5.2	Os05g0154500	GO:0005874	microtubule	Spc97/Spc98 family protein. (Os05t0154500-01)
MQTL5.2	Os05g0154600	GO:0016567	protein ubiquitination	Similar to VIP2 protein. (Os05t0154600-01)%3BSimilar to VIP2 protein. (Os05t0154600-02)
MQTL5.2	Os05g0154700	GO:0007018	microtubule-based movement	Kinesin 13 protein%2C Regulation of grain length and plant height (Os05t0154700-01)
MQTL5.2	Os05g0154800	GO:0030619	U1 snRNA binding	Similar to U1snRNP-specific protein%2C U1A. (Os05t0154800-01)
MQTL5.2	Os05g0154900	GO:0006355	regulation of transcription	Conserved hypothetical protein. (Os05t0154900-01)
MQTL5.2	Os05g0155000	GO:0003857	3-hydroxyacyl-CoA dehydrogenase activity	Similar to Protein MFP-b. (Os05t0155000-01)
MQTL5.2	Os05g0155100	GO:0022625	cytosolic large ribosomal subunit	Similar to 60S ribosomal protein L18. (Os05t0155100-01)
MQTL5.2	Os05g0155200	GO:0000155	phosphorelay sensor kinase activity	Similar to Ethylene receptor. (Os05t0155200-01)%3BSimilar to Ethylene receptor-like protein (Fragment). (Os05t0155200-02)
MQTL5.2	Os05g0155250	GO:0016021	integral component of membrane	Hypothetical protein. (Os05t0155250-00)
MQTL5.2	Os05g0155300	GO:0097428	protein maturation by iron-sulfur cluster transfer	Similar to HIRA interacting protein 5. (Os05t0155300-01)
MQTL5.2	Os05g0155400	GO:0043565	sequence-specific DNA binding	Zinc finger%2C NHR/GATA-type domain containing protein. (Os05t0155400-01)
MQTL5.2	Os05g0155500	GO:0016021	integral component of membrane	Hypothetical conserved gene. (Os05t0155500-01)
MQTL5.2	Os05g0155601	GO:0005643	nuclear pore	Importin alpha-1b subunit. (Os05t0155601-00)
MQTL5.2	Os05g0155700	GO:0016746	acyltransferase activity	Ribosomal protein S2%2C conserved site domain containing protein. (Os05t0155700-01)
MQTL5.2	Os05g0155800	GO:0016747	acyltransferase activity	Similar to OSIGBa0157A06.5 protein. (Os05t0155800-00)
MQTL5.2	Os05g0156300	GO:0003756	protein disulfide isomerase activity	Similar to protein disulfide isomerase. (Os05t0156300-01)%3BSimilar to Protein disulfide isomerase. (Os05t0156300-02)%3BSimilar to Protein disulfide isomerase. (Os05t0156300-03)
MQTL5.2	Os05g0156500	GO:0051082	unfolded protein binding	Similar to Apobec-1 binding protein 2. (Os05t0156500-01)
MQTL5.2	Os05g0156600	GO:0005525	GTP binding	Similar to Tubulin gamma-1 chain (Gamma-1 tubulin). (Os05t0156600-01)
MQTL5.2	Os05g0156700	GO:0050660	flavin adenine dinucleotide binding	Similar to Dihydrolipoyl dehydrogenase. (Os05t0156700-01)
MQTL5.2	Os05g0156900	GO:0004427	inorganic diphosphatase activity	Vacuolar H+-translocating pyrophosphatase%2C Regulation of grain chalkiness (Os05t0156900-01)
MQTL5.2	Os05g0157100	GO:0003727	single-stranded RNA binding	Nucleic acid-binding%2C OB-fold domain containing protein. (Os05t0157100-01)
MQTL5.2	Os05g0157200	GO:0005886	plasma membrane	UspA domain containing protein. (Os05t0157200-01)
MQTL5.2	Os05g0157300	GO:0006413	translational initiation	4Fe-4S ferredoxin%2C iron-sulpur binding domain domain containing protein. (Os05t0157300-01)%3BSimilar to 4Fe-4S ferredoxin%2C iron-sulfur binding protein. (Os05t0157300-02)%3BSimilar to 4Fe-4S ferredoxin%2C iron-sulfur binding protein. (Os05t0157300-03)
MQTL5.2	Os05g0158500	GO:0004185	serine-type carboxypeptidase activity	Serine carboxypeptidase%2C Positive regulator of grain size (Os05t0158500-01)
MQTL5.2	Os05g0158600	GO:0016491	oxidoreductase activity	Similar to OsGA2ox1. (Os05t0158600-01)%3BGA 2-oxidase1%2C GA metabolism (Os05t0158600-02)
MQTL5.2	Os05g0159000	GO:0006511	ubiquitin-dependent protein catabolic process	HECT domain containing protein. (Os05t0159000-01)
MQTL5.2	Os05g0159100	GO:0009306	protein secretion	Protein of unknown function DUF846%2C eukaryotic family protein. (Os05t0159100-01)
MQTL5.2	Os05g0159200	GO:0016021	integral component of membrane	Lipase%2C GDSL domain containing protein. (Os05t0159200-01)
MQTL5.2	Os05g0159500	GO:0016021	integral component of membrane	Similar to Alpha-L-fucosidase 2. (Os05t0159500-00)
MQTL5.2	Os05g0159850	GO:0046658	anchored component of plasma membrane	Similar to fasciclin-like arabinogalactan protein 8. (Os05t0159850-00)
MQTL5.2	Os05g0160000	GO:0050660	flavin adenine dinucleotide binding	Similar to Ferric leghemoglobin reductase. (Os05t0160000-01)
MQTL5.2	Os05g0160100	GO:0043161	proteasome-mediated ubiquitin-dependent protein catabolic process	CT11-RanBPM domain containing protein. (Os05t0160100-01)
MQTL5.2	Os05g0160200	GO:0031625	ubiquitin protein ligase binding	Ubiquitin. (Os05t0160200-01)
MQTL5.2	Os05g0160300	GO:0005504	fatty acid binding	Bifunctional inhibitor/plant lipid transfer protein/seed storage domain containing protein. (Os05t0160300-01)
MQTL5.2	Os05g0160600	GO:0005515	protein binding	Peptidase cysteine/serine%2C trypsin-like domain containing protein. (Os05t0160600-01)
MQTL5.2	Os05g0160800	GO:0006261	DNA-dependent DNA replication	Similar to DNA polymerase epsilon subunit 2. (Os05t0160800-01)
MQTL5.2	Os05g0161200	GO:0005525	GTP binding	RelA/SpoT domain containing protein. (Os05t0161200-01)
MQTL5.2	Os05g0161400	GO:0005515	protein binding	Peptidase%2C trypsin-like serine and cysteine domain containing protein. (Os05t0161400-01)
MQTL5.2	Os05g0161500	GO:0005525	GTP binding	RelA/SpoT domain containing protein. (Os05t0161500-01)
MQTL5.2	Os05g0161800	GO:0005525	GTP binding	RelA/SpoT domain containing protein. (Os05t0161800-01)
MQTL5.2	Os05g0162000	GO:0042744	hydrogen peroxide catabolic process	Similar to Peroxidase (Fragment). (Os05t0162000-01)
MQTL5.2	Os05g0162500	GO:0009506	plasmodesma	Protein kinase-like domain containing protein. (Os05t0162500-01)
MQTL5.2	Os05g0162600	GO:0003723	RNA binding	Similar to Splicing factor RSZ33. (Os05t0162600-01)
MQTL5.2	Os05g0162800	GO:0003677	DNA binding	SANT domain%2C DNA binding domain containing protein. (Os05t0162800-00)
MQTL5.2	Os05g0163000	GO:0006420	arginyl-tRNA aminoacylation	Arginyl-tRNA synthetase%2C class Ic family protein. (Os05t0163000-01)
MQTL5.2	Os05g0163100	GO:0006325	chromatin organization	Similar to PHD finger protein. (Os05t0163100-01)%3BZinc finger%2C RING/FYVE/PHD-type domain containing protein. (Os05t0163100-02)
MQTL5.2	Os05g0163250	GO:0005681	spliceosomal complex	Similar to predicted protein. (Os05t0163250-01)
MQTL5.2	Os05g0163300	GO:0009834	plant-type secondary cell wall biogenesis	Similar to Arabinogalactan protein-like. (Os05t0163300-01)
MQTL5.2	Os05g0163400	GO:0061630	ubiquitin protein ligase activity	Zinc finger%2C RING/FYVE/PHD-type domain containing protein. (Os05t0163400-01)%3BNon-protein coding transcript. (Os05t0163400-02)%3BZinc finger%2C RING/FYVE/PHD-type domain containing protein. (Os05t0163400-03)
MQTL5.2	Os05g0163500	GO:0048544	recognition of pollen	Similar to H0525E10.2 protein. (Os05t0163500-00)
MQTL5.2	Os05g0163700	GO:0003995	acyl-CoA dehydrogenase activity	Similar to Acyl-coenzyme A oxidase 4%2C peroxisomal (EC 1.3.3.6) (AOX 4) (Short- chain acyl-CoA oxidase) (SAOX) (AtCX4) (G6p) (AtG6). (Os05t0163700-01)
MQTL5.2	Os05g0163900	GO:0006355	regulation of transcription	Helix-loop-helix DNA-binding domain containing protein. (Os05t0163900-01)
MQTL5.2	Os05g0164100	GO:0003873	6-phosphofructo-2-kinase activity	Similar to Fructose-6-phosphate 2-kinase/fructose-2%2C6-bisphosphatase (EC 2.7.1.105) (EC 3.1.3.46) (Fragment). (Os05t0164100-01)%3BSimilar to Fructose-6-phosphate-2-kinase/fructose-2%2C 6-bisphosphatase. (Os05t0164100-02)%3BSimilar to Fructose-6-phosphate-2-kinase/fructose-2%2C 6-bisphosphatase. (Os05t0164100-03)
MQTL5.2	Os05g0164200	GO:0016021	integral component of membrane	Zinc finger%2C RING/FYVE/PHD-type domain containing protein. (Os05t0164200-01)
MQTL5.2	Os05g0164800	GO:0055085	transmembrane transport	Transition metal ion transporter%2C Ion transport (Os05t0164800-01)%3BSimilar to Zinc transporter 6%2C chloroplast precursor (ZRT/IRT-like protein 6). (Os05t0164800-02)
MQTL5.2	Os05g0164900	GO:0005515	protein binding	Kelch repeat type 1 domain containing protein. (Os05t0164900-01)
MQTL5.2	Os05g0165400	GO:0017176	phosphatidylinositol N-acetylglucosaminyltransferase activity	GPI-GlcNAc transferase complex%2C PIG-H component%2C conserved domain domain containing protein. (Os05t0165400-01)
MQTL5.2	Os05g0165450	GO:0007275	multicellular organism development	Similar to predicted protein. (Os05t0165450-00)
MQTL5.2	Os05g0165900	GO:0048544	recognition of pollen	Serine/threonine protein kinase-related domain containing protein. (Os05t0165900-01)
MQTL5.2	Os05g0166300	GO:0048544	recognition of pollen	Serine/threonine protein kinase-related domain containing protein. (Os05t0166300-01)
MQTL5.2	Os05g0166600	GO:0048544	recognition of pollen	Serine/threonine protein kinase-related domain containing protein. (Os05t0166600-00)
MQTL5.2	Os05g0166900	GO:0048544	recognition of pollen	Similar to S-domain receptor-like protein kinase. (Os05t0166900-00)
MQTL5.2	Os05g0167600	GO:0016021	integral component of membrane	Conserved hypothetical protein. (Os05t0167600-01)
MQTL5.2	Os05g0168200	GO:0016021	integral component of membrane	Pentaxin domain containing protein. (Os05t0168200-01)
MQTL5.2	Os05g0168400	GO:0005886	plasma membrane	Conserved hypothetical protein. (Os05t0168400-01)
MQTL5.2	Os05g0168500	GO:0005794	Golgi apparatus	Nonaspanin (TM9SF) family protein. (Os05t0168500-01)%3BSimilar to predicted protein. (Os05t0168500-02)
MQTL5.2	Os05g0168700	GO:0022857	transmembrane transporter activity	Protein of unknown function DUF250 domain containing protein. (Os05t0168700-01)
MQTL5.2	Os05g0169000	GO:0016021	integral component of membrane	Similar to Thioredoxin-like protein. (Os05t0169000-01)%3BSimilar to Thioredoxin h-like protein. (Os05t0169000-02)
MQTL5.2	Os05g0169100	GO:0003735	structural constituent of ribosome	Similar to 60S ribosomal protein L10 (QM protein homolog). (Os05t0169100-01)%3BSimilar to 60S ribosomal protein L10-2. (Os05t0169100-02)
MQTL5.2	Os05g0169200	GO:0032266	phosphatidylinositol-3-phosphate binding	WD40 repeat-like domain containing protein. (Os05t0169200-01)
MQTL5.2	Os05g0169300	GO:0016846	carbon-sulfur lyase activity	Tryptophan aminotransferase%2C Indole-3-acetic acid (IAA) biosynthesis%2C Grain development (Os05t0169300-01)%3BSimilar to Tryptophan aminotransferase. (Os05t0169300-02)
MQTL5.2	Os05g0169600	GO:0004672	protein kinase activity	Similar to Sugar transporter family protein%2C expressed. (Os05t0169700-00)
MQTL5.2	Os05g0169700	GO:0022857	transmembrane transporter activity	Serine/threonine protein kinase domain containing protein. (Os05t0169600-01)
MQTL5.2	Os05g0170000	GO:0008375	acetylglucosaminyltransferase activity	Protein of unknown function DUF266%2C plant family protein. (Os05t0170000-01)%3BProtein of unknown function DUF266%2C plant family protein. (Os05t0170000-02)
MQTL5.2	Os05g0170300	GO:0005886	plasma membrane	Leucine-rich repeat domain containing protein. (Os05t0170300-00)
MQTL5.2	Os05g0170700	GO:0016020	membrane	Leucine-rich repeat domain containing protein. (Os05t0170700-01)
MQTL5.2	Os05g0170800	GO:0005515	protein binding	ApaG domain containing protein. (Os05t0170800-01)
MQTL5.2	Os05g0170950	GO:0022857	transmembrane transporter activity	Similar to Plastid phosphoenolpyruvate/phosphate translocator. (Os05t0170950-00)
MQTL5.2	Os05g0171000	GO:0016042	lipid catabolic process	Phospholipase D2 (EC 3.1.4.4). (Os05t0171000-01)
MQTL5.2	Os05g0171200	GO:0005515	protein binding	Embryo-specific 3 family protein. (Os05t0171200-01)
MQTL5.2	Os05g0171300	GO:0022857	transmembrane transporter activity	Similar to Plastidial ADP-glucose transporter. (Os05t0171300-01)
MQTL5.2	Os05g0172300	GO:0071249	cellular response to nitrate	Domain of unknown function DUF632 domain containing protein. (Os05t0172300-01)
MQTL5.2	Os05g0172500	GO:0005515	protein binding	Cyclin-like F-box domain containing protein. (Os05t0172500-01)
MQTL5.2	Os05g0173700	GO:0006270	DNA replication initiation	Similar to DNA replication licensing factor MCM3 homolog (Replication origin activator) (ROA protein) (Fragment). (Os05t0173700-01)
MQTL5.2	Os05g0175450	GO:0003677	DNA binding	Similar to OSIGBa0157K09-H0214G12.6 protein. (Os05t0175450-00)
MQTL5.2	Os05g0175800	GO:0005515	protein binding	F-box domain%2C cyclin-like domain containing protein. (Os05t0175800-00)
MQTL5.2	Os05g0176000	GO:0032040	small-subunit processome	Similar to fibrillarin-2. (Os05t0176000-01)
MQTL5.2	Os05g0176100	GO:0016760	cellulose synthase (UDP-forming) activity	Similar to Cellulose synthase BoCesA1. (Os05t0176100-01)%3BSimilar to RSW1-like cellulose synthase catalytic subunit (Fragment). (Os05t0176100-05)%3BSimilar to Cellulose synthase BoCesA1. (Os05t0176100-06)%3BSimilar to Cellulose synthase BoCesA8. (Os05t0176100-07)
MQTL5.2	Os05g0176400	GO:0016973	poly(A)+ mRNA export from nucleus	Zinc finger%2C CCCH-type domain containing protein. (Os05t0176400-01)
MQTL5.2	Os05g0176500	GO:0005743	mitochondrial inner membrane	ATP10 family protein. (Os05t0176500-02)
MQTL5.2	Os05g0176600	GO:0005747	mitochondrial respiratory chain complex I	Conserved hypothetical protein. (Os05t0176600-01)
MQTL5.2	Os05g0176800	GO:0005452	inorganic anion exchanger activity	Boron efflux transporter%2C Pollen germination and/or tube elongation (Os05t0176800-01)
MQTL5.2	Os05g0177000	GO:0031146	SCF-dependent proteasomal ubiquitin-dependent protein catabolic process	Cyclin-like F-box domain containing protein. (Os05t0177000-01)
MQTL5.2	Os05g0177100	GO:0005515	protein binding	F-box domain%2C cyclin-like domain containing protein. (Os05t0177100-01)
MQTL5.2	Os05g0177400	GO:0031146	SCF-dependent proteasomal ubiquitin-dependent protein catabolic process	Hypothetical conserved gene. (Os05t0177400-00)
MQTL5.2	Os05g0177500	GO:0016758	hexosyltransferase activity	UDP-glucuronosyl/UDP-glucosyltransferase family protein. (Os05t0177500-01)
MQTL5.2	Os05g0178000	GO:0016567	protein ubiquitination	NPH3 domain containing protein. (Os05t0178000-00)
MQTL5.2	Os05g0178100	GO:0016491	oxidoreductase activity	GA 3beta-hydroxylase1%2C GA metabolism (Os05t0178100-01)
MQTL5.2	Os05g0178300	GO:0016020	membrane	Similar to Cadmium tolerant 1. (Os05t0178300-01)
MQTL5.2	Os05g0178400	GO:0019888	protein phosphatase regulator activity	Similar to Protein phosphatase 2A B'kappa subunit. (Os05t0178400-01)
MQTL5.2	Os05g0178600	GO:0006355	regulation of transcription	Similar to Auxin-responsive protein (Aux/IAA) (Fragment). (Os05t0178600-01)
MQTL5.2	Os05g0178900	GO:0005634	nucleus	PRP38 family protein. (Os05t0178900-01)%3BPRP38 family protein. (Os05t0178900-02)
MQTL5.2	Os05g0179000	GO:0016021	integral component of membrane	Zinc finger%2C RING/FYVE/PHD-type domain containing protein. (Os05t0179000-01)
MQTL5.2	Os05g0179300	GO:0016747	acyltransferase activity	Transferase family protein. (Os05t0179300-01)
MQTL5.2	Os05g0179900	GO:0043231	intracellular membrane-bounded organelle	Conserved hypothetical protein. (Os05t0179900-00)
MQTL5.2	Os05g0179950	GO:0043231	intracellular membrane-bounded organelle	Similar to cDNA%2C clone: J100088D24%2C full insert sequence. (Os05t0179950-00)
MQTL5.2	Os05g0180300	GO:0005515	protein binding	Leucine-rich repeat%2C plant specific containing protein. (Os05t0180300-01)
MQTL5.2	Os05g0180600	GO:0046854	phosphatidylinositol phosphate biosynthetic process	Similar to Phosphatidylinositol 3-kinase%2C root isoform. (Os05t0180600-01)%3BSimilar to Phosphatidylinositol 3-kinase%2C root isoform (EC 2.7.1.137) (PI3- kinase) (PtdIns-3-kinase) (PI3K) (SPI3K-5). (Os05t0180600-02)
MQTL5.2	Os05g0181000	GO:0005524	ATP binding	Heat shock protein Hsp70 family protein. (Os05t0181000-01)
MQTL5.2	Os05g0181200	GO:0016705	oxidoreductase activity	Similar to Phytochrome P450-like protein. (Os05t0181200-01)
MQTL5.2	Os05g0181250	GO:0016021	integral component of membrane	Similar to predicted protein. (Os05t0181250-01)
MQTL5.2	Os05g0181300	GO:0016021	integral component of membrane	Conserved hypothetical protein. (Os05t0181300-01)
MQTL5.2	Os05g0181650	GO:0016021	integral component of membrane	Hypothetical gene. (Os05t0181650-00)
MQTL5.2	Os05g0181700	GO:0016021	integral component of membrane	Conserved hypothetical protein. (Os05t0181700-01)
MQTL5.2	Os05g0182100	GO:0009535	chloroplast thylakoid membrane	Tetratricopeptide-like helical domain containing protein. (Os05t0182100-01)
MQTL5.2	Os05g0182150	GO:0016021	integral component of membrane	Hypothetical protein. (Os05t0182150-00)
MQTL5.2	Os05g0182201	GO:0032264	IMP salvage	Similar to bifunctional protein tilS/hprT. (Os05t0182201-01)
MQTL5.2	Os05g0182500	GO:0016021	integral component of membrane	Similar to Ubiquitin carrier protein. (Os05t0182500-01)%3BRad6 (Ubiquitin carrier protein). (Os05t0182500-02)
MQTL5.2	Os05g0182600	GO:0005694	chromosome	Similar to SSRP1 protein. (Os05t0182600-01)
MQTL5.2	Os05g0182800	GO:0006418	tRNA aminoacylation for protein translation	Glutaminyl-tRNA synthetase%2C class Ic domain containing protein. (Os05t0182800-01)%3BSimilar to glutaminyl-tRNA synthetase. (Os05t0182800-02)
MQTL5.2	Os05g0183100	GO:0043565	sequence-specific DNA binding	Similar to WRKY transcription factor 16 (Fragment). (Os05t0183100-01)
MQTL5.2	Os05g0183200	GO:0016021	integral component of membrane	Similar to barley mlo defense gene homolog6. (Os05t0183200-00)
MQTL5.2	Os05g0183300	GO:0016021	integral component of membrane	Similar to barley mlo defense gene homolog6. (Os05t0183300-00)
MQTL5.2	Os05g0183566	GO:0016021	integral component of membrane	Similar to barley mlo defense gene homolog6. (Os05t0183566-00)
MQTL5.2	Os05g0183900	GO:0046872	metal ion binding	Similar to transposon protein CACTA%2C En/Spm sub-class. (Os05t0183900-00)
MQTL5.2	Os05g0184500	GO:0046872	metal ion binding	Conserved hypothetical protein. (Os05t0184500-00)
MQTL5.2	Os05g0184901	GO:0046872	metal ion binding	Phospholipase A2%2C active site domain containing protein. (Os05t0184901-01)
MQTL5.2	Os05g0185650	GO:0016021	integral component of membrane	Similar to predicted protein. (Os05t0185650-01)
MQTL5.2	Os05g0185800	GO:0016021	integral component of membrane	Conserved hypothetical protein. (Os05t0185800-01)
MQTL5.2	Os05g0186000	GO:0005840	ribosome	Similar to 30S ribosomal protein S31%2C chloroplast (Fragment). (Os05t0186000-01)%3BSimilar to PSRP4. (Os05t0186000-02)%3BSimilar to 30S ribosomal protein S31%2C chloroplast (Fragment). (Os05t0186000-03)
MQTL5.2	Os05g0186100	GO:0000160	phosphorelay signal transduction system	Similar to Histidine-containing phosphotransfer protein 4. (Os05t0186100-01)
MQTL5.2	Os05g0186300	GO:0006108	malate metabolic process	Similar to NADP-malic enzyme. (Os05t0186300-01)%3BNon-protein coding transcript. (Os05t0186300-03)
MQTL5.2	Os05g0186900	GO:0016021	integral component of membrane	Similar to Auxin-responsive protein IAA16. (Os05t0186900-01)
MQTL5.2	Os05g0187000	GO:0043161	proteasome-mediated ubiquitin-dependent protein catabolic process	Beta 2 subunit of 20S proteasome (20S proteasome beta subunit). (Os05t0187000-01)%3BSimilar to Proteasome subunit beta type 7-A. (Os05t0187000-02)
MQTL5.2	Os05g0187100	GO:0001678	cellular glucose homeostasis	Similar to Hexokinase. (Os05t0187100-01)%3BCytosolic hexokinase%2C Sugar signaling and metabolism (Os05t0187100-02)
MQTL5.2	Os05g0187500	GO:0005515	protein binding	IQ calmodulin-binding motif family protein%2C Positive regulator of brassinosteroid signalling%2C Regulation of grain width and weight (Os05t0187500-01)
MQTL5.2	Os05g0187800	GO:0005789	endoplasmic reticulum membrane	DERLIN-like protein%2C ER-associated protein degradation factor%2C Response to ER stress (Os05t0187800-01)
MQTL5.2	Os05g0188300	GO:0016021	integral component of membrane	Uncharacterised protein family UPF0546 domain containing protein. (Os05t0188300-01)
MQTL5.2	Os05g0188600	GO:0005634	nucleus	Conserved hypothetical protein. (Os05t0188600-01)%3BHypothetical conserved gene. (Os05t0188600-02)
MQTL5.2	Os05g0188700	GO:0005515	protein binding	Leucine-rich repeat domain containing protein. (Os05t0188700-01)
MQTL5.2	Os05g0188800	GO:0006744	ubiquinone biosynthetic process	Similar to H0403D02.13 protein. (Os05t0188800-00)
MQTL5.2	Os05g0189300	GO:0016311	dephosphorylation	Vegetative storage protein/acid phosphatase domain containing protein. (Os05t0189300-01)
MQTL5.2	Os05g0190500	GO:0016311	dephosphorylation	Similar to Acid phosphatase. (Os05t0190500-02)
MQTL5.2	Os05g0193900	GO:0043161	proteasome-mediated ubiquitin-dependent protein catabolic process	Hypothetical conserved gene. (Os05t0193900-00)
MQTL5.2	Os05g0194500	GO:0043565	sequence-specific DNA binding	Similar to ANAC075. (Os05t0194500-01)
MQTL5.2	Os05g0194600	GO:0002949	tRNA threonylcarbamoyladenosine modification	Peptidase M22%2C O-sialoglycoprotein endopeptidase family protein. (Os05t0194600-01)%3BSimilar to O-sialoglycoprotein endopeptidase. (Os05t0194600-02)
MQTL5.2	Os05g0194900	GO:0006002	fructose 6-phosphate metabolic process	Similar to Pyrophosphate-fructose-6-phosphate 1-phosphotransferase-like protein (Pyrophosphate-dependent phosphofructo-1-kinase-like protein). (Os05t0194900-01)
MQTL5.2	Os05g0195200	GO:0003677	DNA binding	CCCH-tandem zinc finger protein%2C Photomorphogenesis and ABA responses%2C Abiotic stress tolerance (Os05t0195200-01)
MQTL5.2	Os05g0195700	GO:0003677	DNA binding	Similar to Transcription factor MYBS2. (Os05t0195700-01)%3BSimilar to Transcription factor MYBS2. (Os05t0195700-02)
MQTL5.2	Os05g0196100	GO:0055085	transmembrane transport	Multidrug resistance associated protein 1. (Os05t0196100-01)%3BSimilar to multidrug resistance associated protein 1. (Os05t0196100-02)
MQTL5.2	Os05g0196200	GO:0016021	integral component of membrane	Similar to Pollen-specific protein SF21. (Os05t0196200-01)
MQTL5.2	Os05g0196500	GO:0008198	ferrous iron binding	H3K4-specific demethylase%2C JmjC domain-containing protein%2C Control of stem elongation%2C Control of transposon activity%2C Panicle development (Os05t0196500-01)
MQTL5.2	Os05g0196600	GO:0009058	biosynthetic process	Similar to 1-aminocyclopropane-1-carboxylic acid synthase. (Os05t0196600-00)
MQTL5.2	Os05g0196800	GO:0008374	O-acyltransferase activity	Similar to Diacylglycerol acylCoA acyltransferase. (Os05t0196800-00)
MQTL5.2	Os05g0197200	GO:0005618	cell wall	Hypothetical conserved gene. (Os05t0197200-00)
MQTL5.2	Os05g0197900	GO:0016021	integral component of membrane	Protein of unknown function DUF247%2C plant family protein. (Os05t0197900-01)
MQTL5.2	Os05g0198000	GO:0016021	integral component of membrane	Conserved hypothetical protein. (Os05t0198000-01)
MQTL5.2	Os05g0198200	GO:0005737	cytoplasm	Thioredoxin fold domain containing protein. (Os05t0198200-00)
MQTL5.2	Os05g0198400	GO:0055085	transmembrane transport	Plasma membrane Zn transporter of the Zn-regulated%2C iron-regulated transporter-like protein (ZIP) family (Os05t0198400-01)
MQTL5.2	Os05g0198700	GO:0006367	transcription initiation from RNA polymerase II promoter	Similar to REX1 DNA Repair family protein. (Os05t0198700-01)
MQTL5.2	Os05g0199100	GO:0005886	plasma membrane	Similar to NDR1/HIN1-Like protein 2. (Os05t0199100-01)
MQTL5.2	Os05g0199500	GO:0000139	Golgi membrane	Glycosyl transferase%2C family 31 protein. (Os05t0199500-01)%3BGlycosyl transferase%2C family 31 protein. (Os05t0199500-02)
MQTL5.2	Os05g0199800	GO:0006355	regulation of transcription	Similar to BHLH transcription activator Ivory seed. (Os05t0199800-01)
MQTL5.2	Os05g0200100	GO:0055114	(obsolete) oxidation-reduction process	Similar to Thioredoxin-like 6. (Os05t0200100-01)%3BSimilar to Thioredoxin-like 6. (Os05t0200100-02)
MQTL5.2	Os05g0200280	GO:0016021	integral component of membrane	Similar to prenylated rab acceptor family protein. (Os05t0200280-01)
MQTL5.2	Os05g0200400	GO:0016705	oxidoreductase activity	Similar to Cytochrome P450 CYP90D10.b. (Os05t0200400-01)
MQTL5.2	Os05g0200500	GO:0006897	endocytosis	Similar to Casein kinase-like protein. (Os05t0200500-02)
MQTL5.2	Os05g0201700	GO:0005634	nucleus	Hypothetical conserved gene. (Os05t0201700-00)
MQTL5.2	Os05g0202300	GO:0005634	nucleus	Similar to lachrymatory factor synthase. (Os05t0202300-01)
MQTL5.2	Os05g0203000	GO:0019722	calcium-mediated signaling	Similar to RALF. (Os05t0203000-01)
MQTL5.2	Os05g0203400	GO:0016616	oxidoreductase activity	Hypothetical conserved gene. (Os05t0203400-00)
MQTL5.2	Os05g0203800	GO:0045944	positive regulation of transcription by RNA polymerase II	Similar to MADS box protein. (Os05t0203800-01)%3BTranscription factor%2C Floral organ development (Os05t0203800-02)
MQTL5.2	Os05g0203912	GO:0004190	aspartic-type endopeptidase activity	Similar to Histone deacetylase. (Os05t0203912-00)
MQTL5.2	Os05g0204600	GO:0006355	regulation of transcription	B-box zinc finger protein%2C Repressor of flowering under long and short-day conditions (Os05t0204600-01)
MQTL5.2	Os05g0204900	GO:0006470	protein dephosphorylation	Similar to Type 5 protein serine/threonine phosphatase 62 kDa isoform. (Os05t0204900-01)%3BSimilar to serine/threonine-protein phosphatase 5. (Os05t0204900-02)
MQTL5.2	Os05g0205000	GO:0055085	transmembrane transport	Similar to NOD26-like membrane integral protein ZmNIP1-1. (Os05t0205000-01)
MQTL5.2	Os05g0205050	GO:0055085	transmembrane transport	Isoform 2 of Aquaporin NIP1-3. (Os05t0205050-00)
MQTL5.2	Os05g0205100	GO:0016311	dephosphorylation	NLI interacting factor domain containing protein. (Os05t0205100-01)
MQTL5.2	Os05g0207200	GO:0005739	mitochondrion	Similar to rf1 protein. (Os05t0207200-00)
MQTL5.2	Os05g0207300	GO:0022625	cytosolic large ribosomal subunit	Similar to 60S ribosomal protein L11-2 (L16). Splice isoform 2. (Os05t0207300-01)
MQTL5.2	Os05g0207400	GO:0008270	tRNA binding	Zinc finger%2C RING/FYVE/PHD-type domain containing protein. (Os05t0207400-02)
MQTL5.2	Os05g0207500	GO:0004672	protein kinase activity	GSK3/SHAGGY-like kinase%2C Brassinosteroid signaling (Os05t0207500-01)
MQTL5.2	Os05g0207700	GO:0006468	protein phosphorylation	Similar to Serine/threonine-protein kinase PBS1 (EC 2.7.1.37) (AvrPphB susceptible protein 1). (Os05t0207700-01)%3BSimilar to Serine/threonine-protein kinase PBS1 (EC 2.7.1.37) (AvrPphB susceptible protein 1). (Os05t0207700-02)
MQTL5.2	Os05g0207900	GO:0008234	cysteine-type peptidase activity	Peptidase C48%2C SUMO/Sentrin/Ubl1 domain containing protein. (Os05t0207900-01)%3BHypothetical conserved gene. (Os05t0207900-02)
MQTL5.2	Os05g0208000	GO:0055085	transmembrane transport	Similar to 2-oxoglutarate/malate translocator. (Os05t0208000-01)%3BSimilar to Mitochondrial 2-oxoglutarate/malate carrier protein. (Os05t0208000-02)%3BSimilar to 2-oxoglutarate/malate translocator. (Os05t0208000-03)%3BSimilar to Mitochondrial 2-oxoglutarate/malate carrier protein. (Os05t0208000-04)
MQTL5.2	Os05g0208100	GO:0005524	ATP binding	Similar to CBL-interacting serine/threonine-protein kinase 15 (EC 2.7.1.37) (Serine/threonine-protein kinase ATPK10) (SOS2-like protein kinase PKS3) (SOS-interacting protein 2) (SNF1-related kinase 3.1). (Os05t0208100-01)
MQTL5.2	Os05g0208550	GO:0046872	metal ion binding	Similar to gibberellin 2-beta-dioxygenase. (Os05t0208550-00)
MQTL5.2	Os05g0209100	GO:0004571	mannosyl-oligosaccharide 1	Glycoside hydrolase%2C family 47 protein. (Os05t0209100-01)
MQTL5.2	Os05g0209400	GO:0016787	hydrolase activity	Similar to Nudix hydrolase 15%2C mitochondrial precursor (EC 3.6.1.-) (AtNUDT15). (Os05t0209400-01)
MQTL5.2	Os05g0209500	GO:0016021	integral component of membrane	Conserved hypothetical protein. (Os05t0209500-01)
MQTL5.2	Os05g0209600	GO:0016788	hydrolase activity	Similar to Esterase. (Os05t0209600-01)
MQTL5.2	Os05g0210100	GO:0016788	hydrolase activity	Lipase%2C GDSL domain containing protein. (Os05t0210100-01)
MQTL5.2	Os05g0210400	GO:0016788	hydrolase activity	Lipase%2C GDSL domain containing protein. (Os05t0210400-00)
MQTL5.2	Os05g0210500	GO:0000228	nuclear chromosome	Timeless protein domain containing protein. (Os05t0210500-00)
MQTL5.2	Os05g0210600	GO:0005737	cytoplasm	Molecular chaperone%2C heat shock protein%2C Hsp40%2C DnaJ domain containing protein. (Os05t0210600-01)
MQTL5.2	Os05g0211100	GO:0016705	oxidoreductase activity	Similar to Cytochrome P450-like protein. (Os05t0211100-01)%3BObtusifoliol 14a-demethylase%2C Phytosterol and Brassinosteroid biosynthesis (Os05t0211100-02)
MQTL5.2	Os05g0212100	GO:0009451	RNA modification	Asp/Glu racemase%2C active site domain containing protein. (Os05t0212100-01)
MQTL5.2	Os05g0212200	GO:0005515	protein binding	Hypothetical conserved gene. (Os05t0212200-01)
MQTL5.2	Os05g0212300	GO:0030246	carbohydrate binding	Similar to Endo-beta-1%2C4-glucanase precursor (EC 3.2.1.4). (Os05t0212300-01)
MQTL5.2	Os05g0212600	GO:0016747	acyltransferase activity	Chalcone/stilbene synthase%2C N-terminal domain containing protein. (Os05t0212600-00)
MQTL5.2	Os05g0212900	GO:0016747	acyltransferase activity	Similar to Chalcone synthase J (EC 2.3.1.74) (Naringenin-chalcone synthase J). (Os05t0212900-00)
MQTL5.2	Os05g0213100	GO:0016747	acyltransferase activity	Similar to Chalcone and stilbene synthases%2C N-terminal domain containing protein. (Os05t0213100-00)
MQTL5.2	Os05g0213500	GO:0004864	protein phosphatase inhibitor activity	Rice orthologue of the abscisic acid (ABA) receptor%2C Positive regulator of the ABA signal transduction pathway%2C Abiotic stress tolerance (Os05t0213500-01)
MQTL5.2	Os05g0214300	GO:0051119	sugar transmembrane transporter activity	Similar to Bidirectional sugar transporter SWEET3a. (Os05t0214300-00)
MQTL5.2	Os05g0214400	GO:0005634	nucleus	Esterase/lipase/thioesterase domain containing protein. (Os05t0214400-00)
MQTL5.2	Os05g0214900	GO:0016413	O-acetyltransferase activity	Similar to A_IG002N01.14 protein. (Os05t0214900-01)
MQTL5.2	Os05g0215300	GO:0043231	intracellular membrane-bounded organelle	UDP-glucuronosyl/UDP-glucosyltransferase family protein. (Os05t0215300-01)
MQTL5.2	Os05g0215500	GO:0016021	integral component of membrane	Hypothetical protein. (Os05t0215500-01)
MQTL5.2	Os05g0215800	GO:0022857	transmembrane transporter activity	Protein of unknown function DUF250 domain containing protein. (Os05t0215800-01)
MQTL5.2	Os05g0216950	GO:0043531	ADP binding	NB-ARC domain containing protein. (Os05t0216950-00)
MQTL5.2	Os05g0217000	GO:0016021	integral component of membrane	Protein of unknown function DUF1070 family protein. (Os05t0217000-01)
MQTL5.2	Os05g0218100	GO:0005886	plasma membrane	Carbohydrate/puine kinase%2C PfkB%2C conserved site domain containing protein. (Os05t0218100-01)
MQTL5.2	Os05g0218400	GO:0006468	protein phosphorylation	Similar to Somatic embryogenesis receptor kinase-like protein. (Os05t0218400-01)
MQTL5.2	Os05g0219300	GO:0003677	DNA binding	Similar to HAT family dimerisation domain containing protein. (Os05t0219300-00)
MQTL5.2	Os05g0219800	GO:0004386	helicase activity	DNA/RNA helicase%2C ATP-dependent%2C DEAH-box type%2C conserved site domain containing protein. (Os05t0219800-01)
MQTL5.2	Os05g0219900	GO:0055085	transmembrane transport	C4-dicarboxylate transporter/malic acid transport protein family protein. (Os05t0219900-01)
MQTL5.2	Os05g0220100	GO:0000139	Golgi membrane	Per1-like family protein. (Os05t0220100-01)
MQTL5.2	Os05g0220500	GO:0009638	phototropism	Conserved hypothetical protein. (Os05t0220500-00)
MQTL5.2	Os05g0220600	GO:0004175	endopeptidase activity	Peptidase S54%2C rhomboid domain containing protein. (Os05t0220600-01)
MQTL5.2	Os05g0220900	GO:0009507	chloroplast	Prefoldin domain containing protein. (Os05t0220900-01)%3BHypothetical conserved gene. (Os05t0220900-02)
MQTL5.2	Os05g0222200	GO:0055085	transmembrane transport	ABC transporter-like domain containing protein. (Os05t0222200-01)%3BABC transporter-like domain containing protein. (Os05t0222200-02)
MQTL5.2	Os05g0223000	GO:0005509	calcium ion binding	Similar to TCH2 (TOUCH 2)%3B calcium ion binding. (Os05t0223000-01)
MQTL5.2	Os05g0223100	GO:0005634	nucleus	Hypothetical protein. (Os05t0223100-00)
MQTL5.2	Os05g0223200	GO:0005847	mRNA cleavage and polyadenylation specificity factor complex	Similar to Glycine-rich RNA-binding protein GRP2A. (Os05t0223200-01)
MQTL5.2	Os05g0223300	GO:0005847	mRNA cleavage and polyadenylation specificity factor complex	Similar to RNA-binding protein. (Os05t0223300-01)
MQTL5.2	Os05g0224700	GO:0003899	DNA-directed 5'-3' RNA polymerase activity	Similar to DNA-directed RNA polymerase II 19 kDa polypeptide. (Os05t0224700-00)
MQTL5.2	Os05g0224800	GO:0008168	methyltransferase activity	Similar to Cytosine-specific methyltransferase. (Os05t0224800-01)
MQTL5.2	Os05g0227700	GO:0006413	translational initiation	Similar to Eukaryotic translation initiation factor 3 subunit 6-interacting protein. (Os05t0227700-01)%3BSimilar to Eukaryotic translation initiation factor 3 subunit 6-interacting protein. (Os05t0227700-02)%3BSimilar to Eukaryotic translation initiation factor 3 subunit 6-interacting protein. (Os05t0227700-03)
MQTL5.2	Os05g0228000	GO:0003824	catalytic activity	Purine and other phosphorylases%2C family 1 protein. (Os05t0228000-01)%3BPurine and other phosphorylases%2C family 1 protein. (Os05t0228000-02)
MQTL5.2	Os05g0228400	GO:0001228	DNA-binding transcription activator activity	Basic helix-loop-helix dimerisation region bHLH domain containing protein. (Os05t0228400-01)%3BBasic helix-loop-helix dimerisation region bHLH domain containing protein. (Os05t0228400-02)
MQTL5.2	Os05g0229475	GO:0003676	nucleic acid binding	Similar to OSIGBa0112G01.4 protein. (Os05t0229475-00)
MQTL5.2	Os05g0230600	GO:0072546	EMC complex	DUF1620-containing and WD40-like repeat protein%2C Scaffold protein for assembly of the restoration of fertility complex (Os05t0230600-01)%3BSimilar to predicted protein. (Os05t0230600-02)
MQTL5.2	Os05g0230700	GO:0009733	response to auxin	Similar to Auxin-responsive protein IAA17. (Os05t0230700-01)%3BSimilar to Auxin-responsive protein IAA17. (Os05t0230700-02)%3BSimilar to Auxin-responsive protein IAA17. (Os05t0230700-03)
MQTL5.2	Os05g0230900	GO:0004462	lactoylglutathione lyase activity	Similar to Glyoxalase I. (Os05t0230900-01)
MQTL5.2	Os05g0231100	GO:0002229	defense response to oomycetes	Hypothetical conserved gene. (Os05t0231100-00)
MQTL5.2	Os05g0231600	GO:0016021	integral component of membrane	Similar to Aquaglyceroporin (Tonoplast intrinsic protein (Tipa)). (Os05t0231600-01)
MQTL5.2	Os05g0231700	GO:0055085	transmembrane transport	Similar to Tonoplast intrinsic protein. (Os05t0231700-01)
MQTL5.2	Os05g0232200	GO:0016021	integral component of membrane	Conserved hypothetical protein. (Os05t0232200-01)
MQTL5.2	Os05g0232500	GO:0061631	ubiquitin conjugating enzyme activity	Ubiquitin-conjugating enzyme/RWD-like domain containing protein. (Os05t0232500-01)
MQTL5.2	Os05g0232800	GO:0003677	DNA binding	Similar to HAT family dimerisation domain containing protein. (Os05t0232800-00)
MQTL5.2	Os05g0233000	GO:0003677	DNA binding	Conserved hypothetical protein. (Os05t0233000-01)
MQTL5.2	Os05g0235300	GO:0031931	TORC1 complex	Serine/threonine (Ser/Thr) protein kinase%2C Modulation of thylakoid membrane lipid biosynthesis%2C homeostasis (Os05t0235300-01)
MQTL5.2	Os05g0235450	GO:0005794	Golgi apparatus	Hypothetical conserved gene. (Os05t0235450-00)
MQTL5.2	Os05g0235600	GO:0006334	nucleosome assembly	Similar to Nucleosome assembly protein 1-like protein 2. (Os05t0235600-00)
MQTL5.2	Os05g0235701	GO:0008299	isoprenoid biosynthetic process	Similar to Geranylgeranyl diphosphate synthase (Fragment). (Os05t0235701-00)
MQTL5.2	Os05g0235800	GO:0006270	DNA replication initiation	DNA-dependent ATPase MCM domain containing protein. (Os05t0235800-01)
MQTL5.2	Os05g0236600	GO:0016021	integral component of membrane	Protein of unknown function DUF594 domain containing protein. (Os05t0236600-00)
MQTL5.2	Os05g0237100	GO:0000079	regulation of cyclin-dependent protein serine/threonine kinase activity	Cyclin%2C C-terminal domain containing protein. (Os05t0237100-01)
MQTL5.2	Os05g0237200	GO:0055114	(obsolete) oxidation-reduction process	Cytochrome b561%2C eukaryote domain containing protein. (Os05t0237200-01)%3BNon-protein coding transcript. (Os05t0237200-02)
MQTL5.2	Os05g0237400	GO:0006468	protein phosphorylation	Similar to Viroid symptom modulation protein. (Os05t0237400-01)
MQTL5.2	Os05g0237800	GO:0005886	plasma membrane	Similar to Histidine amino acid transporter. (Os05t0237800-00)
MQTL5.2	Os05g0238200	GO:0016874	ligase activity	Similar to Ubiquitin ligase SINAT5 (EC 6.3.2.-) (Seven in absentia homolog 5). (Os05t0238200-01)
MQTL5.2	Os05g0238400	GO:0016021	integral component of membrane	Harpin-induced 1 domain containing protein. (Os05t0238400-01)
MQTL5.2	Os05g0239400	GO:0016021	integral component of membrane	Conserved hypothetical protein. (Os05t0239400-00)
MQTL5.2	Os05g0240200	GO:0043531	ADP binding	Similar to NB-ARC domain containing protein%2C expressed. (Os05t0240200-01)%3BSimilar to NB-ARC domain containing protein%2C expressed. (Os05t0240200-02)%3BSimilar to NB-ARC domain containing protein%2C expressed. (Os05t0240200-03)
MQTL5.2	Os05g0241000	GO:0016021	integral component of membrane	Prefoldin domain containing protein. (Os05t0241000-01)
MQTL5.2	Os05g0241100	GO:0002161	aminoacyl-tRNA editing activity	Similar to predicted protein. (Os05t0241100-01)%3BSimilar to predicted protein. (Os05t0241100-02)
MQTL5.2	Os05g0241300	GO:0016021	integral component of membrane	Conserved hypothetical protein. (Os05t0241300-01)
MQTL5.2	Os05g0241400	GO:0016021	integral component of membrane	Profilin/allergen domain containing protein. (Os05t0241400-01)
MQTL5.2	Os05g0242000	GO:0016021	integral component of membrane	Protein of unknown function DUF247%2C plant family protein. (Os05t0242000-01)
MQTL5.2	Os05g0242600	GO:0016021	integral component of membrane	Prefoldin domain containing protein. (Os05t0242600-01)
MQTL5.2	Os05g0243100	GO:0017148	negative regulation of translation	Similar to 50S ribosomal protein L13. (Os05t0243100-01)
MQTL5.2	Os05g0243200	GO:0003735	structural constituent of ribosome	Similar to Ribosomal protein L13. (Os05t0243200-01)%3BSimilar to 50S ribosomal protein L13. (Os05t0243200-02)
MQTL5.2	Os05g0243300	GO:0017148	negative regulation of translation	Similar to 50S ribosomal protein L13. (Os05t0243300-01)
MQTL5.2	Os05g0244500	GO:0005975	carbohydrate metabolic process	Glycoside hydrolase%2C family 5 protein. (Os05t0244500-01)%3BSimilar to cellulase containing protein. (Os05t0244500-02)
MQTL5.2	Os05g0244700	GO:0005829	cytosol	Aminotransferase%2C class IV family protein. (Os05t0244700-01)%3BAminotransferase%2C class IV family protein. (Os05t0244700-02)
MQTL5.2	Os05g0244900	GO:0005634	nucleus	Transcription elongation factor%2C TFIIS/CRSP70%2C N-terminal%2C sub-type domain containing protein. (Os05t0244900-00)
MQTL5.2	Os05g0245300	GO:0003824	catalytic activity	Uncharacterised protein family UPF0497%2C trans-membrane plant subgroup domain containing protein. (Os05t0245300-01)
MQTL5.2	Os05g0246300	GO:0005576	extracellular region	Barwin-related endoglucanase domain containing protein. (Os05t0246300-01)
MQTL5.2	Os05g0246600	GO:0005515	protein binding	Leucine-rich repeat domain containing protein. (Os05t0246600-01)
MQTL5.2	Os05g0247100	GO:0005576	extracellular region	Similar to Glycosyl hydrolases family 18. (Os05t0247100-01)%3BChitinase III protein%2C Xylanase inhibitor%2C Regulation of abiotic stress response%2C Resistance to herbivores (Os05t0247100-02)
MQTL5.2	Os05g0247800	GO:0005576	extracellular region	Glycoside hydrolase%2C family 18 protein. (Os05t0247800-01)
MQTL5.2	Os05g0247900	GO:0005524	ATP binding	DEAD-like helicase%2C N-terminal domain containing protein. (Os05t0247900-01)
MQTL5.2	Os05g0248200	GO:0005576	extracellular region	Glycoside hydrolase%2C family 18 protein. (Os05t0248200-01)
MQTL5.2	Os05g0250500	GO:0005794	Golgi apparatus	Similar to selT/selW/selH selenoprotein domain containing protein. (Os05t0250500-00)
MQTL5.2	Os05g0250700	GO:0043531	ADP binding	Similar to NB-ARC domain containing protein. (Os05t0250700-00)
MQTL5.2	Os05g0250866	GO:0016021	integral component of membrane	Hypothetical protein. (Os05t0250866-00)
MQTL5.2	Os05g0251400	GO:0005634	nucleus	A member of the synaptonemal complex (SC)%2C OmpH/coiled-coil motif-containing protein%2C Regulation of meiotic double-strand break (DSB) formation and SC assembly%2C Meiotic recombination (Os05t0251400-01)
MQTL5.2	Os05g0251500	GO:0046907	intracellular transport	Similar to Similarities with spP29295 Saccharomyces cerevisiae YPL204w HRR25 casein kinase I. (Os05t0251500-01)
MQTL5.2	Os05g0251900	GO:0055085	transmembrane transport	Hypothetical conserved gene. (Os05t0251900-00)
MQTL5.2	Os05g0252000	GO:0055085	transmembrane transport	Oligopeptide transporter OPT superfamily protein. (Os05t0252000-01)
MQTL5.2	Os05g0252801	GO:0046872	metal ion binding	Transposase%2C IS4-like domain containing protein. (Os05t0252801-00)
MQTL5.2	Os05g0255600	GO:0005524	ATP binding	Thioredoxin domain 2 containing protein. (Os05t0255600-01)
MQTL5.2	Os05g0256000	GO:0003743	translation initiation factor activity	Similar to TGF-beta receptor-interacting protein 1. (Os05t0256000-01)
MQTL5.2	Os05g0256100	GO:0005886	plasma membrane	Similar to SHR5-receptor-like kinase (Fragment). (Os05t0256100-01)
MQTL5.2	Os05g0256350	GO:0003677	DNA binding	Similar to HAT family dimerisation domain containing protein. (Os05t0256350-00)
MQTL5.2	Os05g0256500	GO:0005524	ATP binding	Protein kinase%2C catalytic domain domain containing protein. (Os05t0256500-00)
MQTL5.2	Os05g0257100	GO:0005886	plasma membrane	Leucine-rich repeat%2C plant specific containing protein. (Os05t0257100-01)%3BSimilar to SHR5-receptor-like kinase (Fragment). (Os05t0257100-02)
MQTL5.2	Os05g0258400	GO:0005524	ATP binding	Protein kinase%2C catalytic domain domain containing protein. (Os05t0258400-00)
MQTL5.2	Os05g0261700	GO:0005886	plasma membrane	Hypothetical conserved gene. (Os05t0261700-01)%3BLeucine-rich repeat%2C plant specific containing protein. (Os05t0261700-02)
MQTL5.2	Os05g0263100	GO:0005524	ATP binding	Similar to SHR5-receptor-like kinase (Fragment). (Os05t0263100-00)
MQTL5.2	Os05g0267800	GO:0008526	phosphatidylinositol transfer activity	Cellular retinaldehyde-binding/triple function%2C C-terminal domain containing protein. (Os05t0267800-01)
MQTL5.2	Os05g0267850	GO:0016747	acyltransferase activity	Similar to Agmatine coumaroyltransferase-1. (Os05t0267850-00)
MQTL5.2	Os05g0268500	GO:0004185	serine-type carboxypeptidase activity	Similar to Serine carboxypeptidase 2. (Os05t0268500-01)%3BSimilar to Serine carboxypeptidase II chains A and B (EC 3.4.16.6) (Carboxypeptidase D) (CPDW-II) (CP-WII). (Os05t0268500-02)%3BSimilar to Serine carboxypeptidase 2. (Os05t0268500-03)%3BSimilar to Serine carboxypeptidase 2. (Os05t0268500-04)
MQTL5.2	Os05g0269000	GO:0016021	integral component of membrane	Hypothetical conserved gene. (Os05t0269000-01)
MQTL5.2	Os05g0269100	GO:0005515	protein binding	Cyclin-like F-box domain containing protein. (Os05t0269100-01)
MQTL5.2	Os05g0269200	GO:0055085	transmembrane transport	Similar to inner membrane transport protein. (Os05t0269200-00)
MQTL5.2	Os05g0269500	GO:0005789	endoplasmic reticulum membrane	Generative cell specific-1%2C HAP2-GCS1 domain containing protein. (Os05t0269500-01)
MQTL5.2	Os05g0270000	GO:0022625	cytosolic large ribosomal subunit	Ribosomal protein L25 family protein. (Os05t0270000-01)
MQTL5.2	Os05g0270200	GO:0005635	nuclear envelope	Similar to Sad1-unc84-like protein. (Os05t0270200-01)
MQTL5.2	Os05g0270400	GO:0004865	protein serine/threonine phosphatase inhibitor activity	Protein phosphatase inhibitor family protein. (Os05t0270400-01)
MQTL5.2	Os05g0270500	GO:0000172	ribonuclease MRP complex	Similar to predicted protein. (Os05t0270500-01)
MQTL5.2	Os05g0270800	GO:0009058	biosynthetic process	Similar to glycinamide ribonucleotide transformylase. (Os05t0270800-00)
MQTL5.2	Os05g0270875	GO:0007166	cell surface receptor signaling pathway	Similar to J013100G02%2C full insert sequence. (Os05t0270875-00)
MQTL5.2	Os05g0271300	GO:0004525	ribonuclease III activity	Hypothetical conserved gene. (Os05t0271300-00)
MQTL5.2	Os05g0271900	GO:0009451	RNA modification	Pentatricopeptide repeat domain containing protein. (Os05t0271900-01)
MQTL5.2	Os05g0272900	GO:0006886	intracellular protein transport	B-cell receptor-associated 31-like family protein. (Os05t0272900-01)
MQTL5.2	Os05g0273500	GO:0016021	integral component of membrane	Conserved hypothetical protein. (Os05t0273500-01)
MQTL5.2	Os05g0273800	GO:0003824	catalytic activity	Similar to Soluble epoxide hydrolase. (Os05t0273800-01)
MQTL5.2	Os05g0274200	GO:0032300	mismatch repair complex	DNA mismatch repair protein MSH2 (MUS1). (Os05t0274200-01)
MQTL5.2	Os05g0274300	GO:0005525	GTP binding	Similar to ATP binding protein. (Os05t0274300-01)
MQTL5.2	Os05g0274900	GO:0022625	cytosolic large ribosomal subunit	Similar to 60S ribosomal protein L15-1. (Os05t0274900-00)
MQTL5.2	Os05g0275000	GO:0005739	mitochondrion	Pentatricopeptide repeat domain containing protein. (Os05t0275000-01)
MQTL5.2	Os05g0275100	GO:0005739	mitochondrion	Pentatricopeptide repeat domain containing protein. (Os05t0275100-00)
MQTL5.2	Os05g0275700	GO:0004842	ubiquitin-protein transferase activity	Similar to Peroxisome assembly protein 2 (Peroxin-2) (AthPEX2) (Pex2p). (Os05t0275700-01)
MQTL5.2	Os05g0276100	GO:0055085	transmembrane transport	Endoplasmic reticulum (ER) localized K+ transporter%2C K+ homeostasis during flowering (Os05t0276100-01)
MQTL5.2	Os05g0276500	GO:0005576	extracellular region	Expansin Os-EXPA3. (Os05t0276500-01)
MQTL5.2	Os05g0277000	GO:0005576	extracellular region	Similar to Expansin Os-EXPA3. (Os05t0277000-00)
MQTL5.2	Os05g0277300	GO:0003747	translation release factor activity	Similar to Peptide chain release factor 1. (Os05t0277300-01)%3BPeptide chain release factor 1 family protein. (Os05t0277300-02)%3BNon-protein coding transcript. (Os05t0277300-03)
MQTL5.2	Os05g0277500	GO:0045735	nutrient reservoir activity	Similar to Germin-like protein subfamily 2 member 4 precursor. (Os05t0277500-01)
MQTL5.2	Os05g0278500	GO:0016747	acyltransferase activity	Transferase family protein. (Os05t0278500-01)
MQTL5.2	Os05g0278950	GO:0004252	serine-type endopeptidase activity	Similar to ATP-dependent Clp protease proteolytic subunit. (Os05t0278950-00)
MQTL5.2	Os05g0279300	GO:0001522	pseudouridine synthesis	Similar to tRNA pseudouridine synthase A (EC 5.4.99.12) (tRNA-uridine isomerase I) (tRNA pseudouridylate synthase I). (Os05t0279300-01)
MQTL5.2	Os05g0279400	GO:0003676	nucleic acid binding	Zinc finger%2C RING-type domain containing protein. (Os05t0279400-01)%3BZinc finger%2C RING-type domain containing protein. (Os05t0279400-02)
MQTL5.2	Os05g0279600	GO:0000175	3'-5'-exoribonuclease activity	Endonuclease/exonuclease/phosphatase domain containing protein. (Os05t0279600-01)
MQTL5.2	Os05g0279900	GO:0005576	extracellular region	Similar to glycoside hydrolase family 28 protein / polygalacturonase (pectinase) family protein. (Os05t0279900-00)
MQTL5.2	Os05g0280200	GO:0005525	GTP binding	Similar to Ras-related protein RGP2. (Os05t0280200-01)
MQTL5.2	Os05g0280500	GO:0016311	dephosphorylation	Phospholipid/glycerol acyltransferase domain containing protein. (Os05t0280500-01)
MQTL5.2	Os05g0280700	GO:0004672	protein kinase activity	Similar to Resistance protein candidate (Fragment). (Os05t0280700-01)%3BHypothetical conserved gene. (Os05t0280700-02)
MQTL5.2	Os05g0283200	GO:0004857	enzyme inhibitor activity	Pectinesterase inhibitor domain containing protein. (Os05t0283200-01)
MQTL5.2	Os05g0286100	GO:0003676	nucleic acid binding	Similar to Zinc-finger protein KNUCKLES. (Os05t0286100-01)
MQTL5.2	Os05g0287800	GO:0030176	integral component of endoplasmic reticulum membrane	Similar to Phosphatidic acid phosphatase-like protein. (Os05t0287800-01)
MQTL5.2	Os05g0289400	GO:0006396	RNA processing	Similar to CRN (Crooked neck) protein. (Os05t0289400-01)%3BHypothetical conserved gene. (Os05t0289400-02)
MQTL5.2	Os05g0289700	GO:0016747	acyltransferase activity	Arbuscular mycorrhizal specific marker 10.%2CBenzyl alcohol benzoyl transferase. (Os05t0289700-01)
MQTL5.2	Os05g0290300	GO:0017176	phosphatidylinositol N-acetylglucosaminyltransferase activity	Hypothetical conserved gene. (Os05t0290300-00)
MQTL5.2	Os05g0292200	GO:0006367	transcription initiation from RNA polymerase II promoter	Similar to Transcription factor IIA large subunit (TFIIA-L1). (Os05t0292200-01)
MQTL5.2	Os05g0292800	GO:0009535	chloroplast thylakoid membrane	Similar to One helix protein (OHP). (Os05t0292800-01)
MQTL5.2	Os05g0293500	GO:0030570	pectate lyase activity	Similar to Pectate lyase B (Fragment). (Os05t0293500-01)
MQTL5.2	Os05g0294600	GO:0005739	mitochondrion	Pentatricopeptide repeat domain containing protein. (Os05t0294600-01)%3BHypothetical conserved gene. (Os05t0294600-02)
MQTL5.2	Os05g0295100	GO:0034511	U3 snoRNA binding	Hypothetical conserved gene. (Os05t0295100-01)%3BProtein of unknown function DUF1253 family protein. (Os05t0295100-02)
MQTL5.2	Os05g0295300	GO:0016874	ligase activity	Similar to Acetyl-coenzyme A carboxylase (EC 6.4.1.2). (Os05t0295300-01)
MQTL5.2	Os05g0295700	GO:0009089	lysine biosynthetic process via diaminopimelate	Mitochondrial matrix Mmp37 domain containing protein. (Os05t0295700-01)
MQTL5.2	Os05g0295800	GO:0019243	methylglyoxal catabolic process to D-lactate via S-lactoyl-glutathione	Similar to Glyoxalase I (EC 4.4.1.5). (Os05t0295800-01)%3BNuclear-localized glyoxalase I (EC:4.4.1.5)%2C Detoxification of methylglyoxal in the nucleus (Os05t0295800-02)
MQTL5.2	Os05g0295900	GO:0006364	rRNA processing	Conserved hypothetical protein. (Os05t0295900-01)
MQTL5.2	Os05g0297001	GO:0016021	integral component of membrane	Similar to predicted protein. (Os05t0297001-01)
MQTL5.2	Os05g0297400	GO:0003676	nucleic acid binding	Similar to CXIP4. (Os05t0297400-00)
MQTL5.2	Os05g0297900	GO:0005787	signal peptidase complex	Similar to Signal peptidase 18 subunit (Fragment). (Os05t0297900-01)
MQTL5.2	Os05g0298200	GO:0005515	protein binding	Ankyrin repeat containing protein. (Os05t0298200-01)%3BHypothetical conserved gene. (Os05t0298200-02)
MQTL5.2	Os05g0299000	GO:0016021	integral component of membrane	Conserved hypothetical protein. (Os05t0299000-01)
MQTL5.2	Os05g0299200	GO:0016021	integral component of membrane	Hypothetical conserved gene. (Os05t0299200-00)
MQTL5.2	Os05g0299300	GO:0005829	cytosol	Conserved hypothetical protein. (Os05t0299300-01)
MQTL5.2	Os05g0299500	GO:0022857	transmembrane transporter activity	Protein of unknown function DUF914%2C eukaryotic family protein. (Os05t0299500-01)
MQTL5.2	Os05g0299700	GO:0008270	tRNA binding	Similar to Expressed protein (Zinc finger-like protein). (Os05t0299700-01)
MQTL5.2	Os05g0300700	GO:0006355	regulation of transcription	Cell division cycle-associated protein domain containing protein. (Os05t0300700-01)%3BHypothetical conserved gene. (Os05t0300700-02)
MQTL5.2	Os05g0301500	GO:0004579	dolichyl-diphosphooligosaccharide-protein glycotransferase activity	Similar to Ribophorin I (Fragment). (Os05t0301500-01)%3BSimilar to dolichyl-diphosphooligosaccharide--protein glycosyltransferase 67 kDasubunit. (Os05t0301500-02)%3BSimilar to dolichyl-diphosphooligosaccharide--protein glycosyltransferase 67 kDasubunit. (Os05t0301500-03)
MQTL5.2	Os05g0301600	GO:0004864	protein phosphatase inhibitor activity	Protein phosphatase inhibitor 2 (IPP-2) family protein. (Os05t0301600-01)
MQTL5.2	Os05g0301700	GO:0005750	mitochondrial respiratory chain complex III	Similar to Cytochrome c1 (Fragment). (Os05t0301700-01)
MQTL5.2	Os05g0302300	GO:0035064	methylated histone binding	Putative H3K4 demethylase%2C Regulation of bacterial blight defense response (Os05t0302300-01)
MQTL5.2	Os05g0302600	GO:0016021	integral component of membrane	TRAM%2C LAG1 and CLN8 homology domain containing protein. (Os05t0302600-01)
MQTL5.2	Os05g0302700	GO:0055085	transmembrane transport	Similar to ATP/ADP carrier protein. (Os05t0302700-01)
MQTL5.2	Os05g0303000	GO:0051082	unfolded protein binding	Similar to Chloroplast heat shock protein 70. (Os05t0303000-01)
MQTL5.2	Os05g0303700	GO:0006413	translational initiation	Hypothetical conserved gene. (Os05t0303700-00)
MQTL5.2	Os05g0304100	GO:0043984	histone H4-K16 acetylation	Conserved hypothetical protein. (Os05t0304100-01)
MQTL5.2	Os05g0304400	GO:0007264	small GTPase mediated signal transduction	Similar to GDP dissociation inhibitor protein OsGDI2. (Os05t0304400-01)
MQTL5.2	Os05g0304501	GO:0016021	integral component of membrane	Hypothetical gene. (Os05t0304501-00)
MQTL5.2	Os05g0304600	GO:0046872	metal ion binding	Similar to Lipoxygenase (Fragment). (Os05t0304600-01)%3BSimilar to Lipoxygenase. (Os05t0304600-02)
MQTL5.2	Os05g0304800	GO:0046982	protein heterodimerization activity	Histone-fold domain containing protein. (Os05t0304800-01)
MQTL5.2	Os05g0304900	GO:0005975	carbohydrate metabolic process	Similar to hydrolase%2C hydrolyzing O-glycosyl compounds. (Os05t0304900-01)
MQTL5.2	Os05g0305100	GO:0000126	transcription factor TFIIIB complex	Similar to Transcription factor IIIB 90 kDa subunit (TFIIIB90) (hTFIIIB90) (B- related factor 1) (BRF-1) (hBRF) (TATA box-binding protein-associated factor%2C RNA polymerase III%2C subunit 2) (TAF3B2). Splice isoform 2. (Os05t0305100-01)
MQTL5.2	Os05g0305200	GO:0008270	tRNA binding	Similar to TRAF-type zinc finger family protein. (Os05t0305200-01)
MQTL5.2	Os05g0305300	GO:0009451	RNA modification	Hypothetical conserved gene. (Os05t0305300-00)
MQTL5.2	Os05g0305600	GO:0005524	ATP binding	Similar to Rp3-like disease resistance protein. (Os05t0305600-01)
MQTL5.2	Os05g0305900	GO:0004672	protein kinase activity	Protein kinase%2C core domain containing protein. (Os05t0305900-01)%3BProtein kinase%2C core domain containing protein. (Os05t0305900-02)
MQTL5.2	Os05g0307100	GO:0016021	integral component of membrane	Similar to tetracycline transporter protein. (Os05t0307100-01)
MQTL5.2	Os05g0307200	GO:0009451	RNA modification	Pentatricopeptide repeat domain containing protein. (Os05t0307200-00)
MQTL5.2	Os05g0307400	GO:0004525	ribonuclease III activity	Similar to Regulatory associated protein of mTOR (Raptor) (P150 target of rapamycin (TOR)-scaffold protein). (Os05t0307400-01)
MQTL5.2	Os05g0309000	GO:0008234	cysteine-type peptidase activity	Hypothetical conserved gene. (Os05t0309000-00)
MQTL5.2	Os05g0310500	GO:0004197	cysteine-type endopeptidase activity	Similar to Cathepsin B-like cysteine protease. (Os05t0310500-01)%3BSimilar to Cathepsin B-like cysteine protease. (Os05t0310500-02)%3BSimilar to cDNA clone:J013151C17%2C full insert sequence. (Os05t0310500-03)
MQTL5.2	Os05g0310800	GO:0030126	COPI vesicle coat	Similar to Coatomer delta subunit (Delta-coat protein) (Delta-COP). (Os05t0310800-01)
MQTL5.2	Os05g0311000	GO:0030126	COPI vesicle coat	Clathrin adaptor%2C mu subunit%2C C-terminal domain containing protein. (Os05t0311000-01)%3BSimilar to delta-COP. (Os05t0311000-02)
MQTL5.2	Os05g0311037	GO:0016021	integral component of membrane	Hypothetical protein. (Os05t0311037-00)
MQTL5.2	Os05g0311801	GO:0006400	tRNA modification	Similar to Isopentenyl transferase IPT7. (Os05t0311801-00)
MQTL5.2	Os05g0312000	GO:0016592	mediator complex	Hypothetical conserved gene. (Os05t0312000-01)
MQTL5.2	Os05g0312500	GO:0005789	endoplasmic reticulum membrane	Reticulon family protein. (Os05t0312500-01)
MQTL5.2	Os05g0312600	GO:0005509	calcium ion binding	EF-Hand type domain containing protein. (Os05t0312600-01)
MQTL5.2	Os05g0313100	GO:0009654	photosystem II oxygen evolving complex	Photosystem II PsbQ%2C oxygen evolving complex domain containing protein. (Os05t0313100-00)
MQTL5.2	Os05g0313500	GO:0005777	peroxisome	Similar to oxidoreductase/ zinc ion binding protein. (Os05t0313500-01)
MQTL5.2	Os05g0313600	GO:0009451	RNA modification	Pentatricopeptide repeat domain containing protein. (Os05t0313600-00)
MQTL5.2	Os05g0313900	GO:0006306	DNA methylation	Similar to DNA cytosine methyltransferase Zmet3. (Os05t0313900-00)
MQTL5.2	Os05g0314100	GO:0071013	catalytic step 2 spliceosome	Similar to Small nuclear ribonucleoprotein-like protein. (Os05t0314100-02)%3BSimilar to small nuclear ribonucleoprotein Sm D2. (Os05t0314100-03)
MQTL5.2	Os05g0314700	GO:0070182	DNA polymerase binding	Conserved hypothetical protein. (Os05t0314700-01)
MQTL5.2	Os05g0315100	GO:0009658	chloroplast organization	Pentatricopeptide repeat domain containing protein. (Os05t0315100-00)
MQTL5.2	Os05g0315700	GO:0016747	acyltransferase activity	Transferase domain containing protein. (Os05t0315700-00)
MQTL5.2	Os05g0316000	GO:0016021	integral component of membrane	Zinc finger%2C RING/FYVE/PHD-type domain containing protein. (Os05t0316000-01)
MQTL5.2	Os05g0316100	GO:0055085	transmembrane transport	Zinc/iron permease family protein. (Os05t0316100-01)%3BZinc/iron permease family protein. (Os05t0316100-02)
MQTL5.2	Os05g0316800	GO:0003677	DNA binding	Similar to Ethylene-responsive transcription factor 9 (Ethylene-responsive element binding factor 9) (EREBP-9) (AtERF9). (Os05t0316800-01)
MQTL5.2	Os05g0317200	GO:0003824	catalytic activity	AMP-dependent synthetase and ligase domain containing protein. (Os05t0317200-01)
MQTL5.2	Os05g0317700	GO:0009506	plasmodesma	Similar to Resistance protein candidate (Fragment). (Os05t0317700-01)
MQTL5.2	Os05g0317900	GO:0009506	plasmodesma	Catharanthus roseus receptor-like kinase1-like kinase%2C Regulation of flowering time signaling pathway and/or circadian rhythms (Os05t0317900-01)
MQTL5.2	Os05g0318100	GO:0007166	cell surface receptor signaling pathway	Similar to Protein kinase-related protein. (Os05t0318100-00)
MQTL5.2	Os05g0318300	GO:0004525	ribonuclease III activity	Ribonuclease III domain containing protein. (Os05t0318300-01)
MQTL5.2	Os05g0318600	GO:0009506	plasmodesma	Similar to FERONIA receptor-like kinase. (Os05t0318600-01)
MQTL5.2	Os05g0318700	GO:0009506	plasmodesma	Catharanthus roseus receptor-like kinase1-like kinase (Os05t0318700-01)%3BSimilar to Resistance protein candidate (Fragment). (Os05t0318700-02)
MQTL5.2	Os05g0319100	GO:0005576	extracellular region	Putative mannan endo-1%2C4-beta-mannosidase 5. (Os05t0319100-00)
MQTL5.2	Os05g0319200	GO:0009058	biosynthetic process	Similar to 1-aminocyclopropane-1-carboxylic acid synthase. (Os05t0319200-00)
MQTL5.2	Os05g0319700	GO:0006468	protein phosphorylation	Similar to Protein kinase-like protein (Fragment). (Os05t0319700-01)
MQTL5.2	Os05g0319800	GO:0016021	integral component of membrane	Similar to Plasma membrane H+ ATPase (EC 3.6.3.6). (Os05t0319800-01)%3BSimilar to Plasma membrane H+ ATPase. (Os05t0319800-02)
MQTL5.2	Os05g0319900	GO:0005975	carbohydrate metabolic process	Similar to Endo-1%2C4-beta-xylanase. (Os05t0319900-00)
MQTL5.2	Os05g0320100	GO:0005515	protein binding	Cyclin-like F-box domain containing protein. (Os05t0320100-01)
MQTL5.2	Os05g0320700	GO:0016705	oxidoreductase activity	Similar to Cytochrome P450. (Os05t0320700-02)
MQTL5.2	Os05g0321900	GO:0043565	sequence-specific DNA binding	DNA-binding WRKY domain containing protein. (Os05t0321900-01)
MQTL5.2	Os05g0322900	GO:0043565	sequence-specific DNA binding	WRKY transcription factor%2C Benzothiadiazole (BTH)-inducible blast resistance (Os05t0322900-01)%3BSimilar to WRKY transcription factor 45. (Os05t0322900-02)%3BSimilar to WRKY transcription factor 45. (Os05t0322900-03)
MQTL5.2	Os05g0323800	GO:0004672	protein kinase activity	Similar to ubiquinone biosynthesis protein ubiB. (Os05t0323800-01)%3BSimilar to ubiquinone biosynthesis protein ubiB. (Os05t0323800-02)
MQTL5.2	Os05g0323900	GO:0005759	mitochondrial matrix	Manganese superoxide dismutase%2C Heat-stress tolerance (Os05t0323900-01)
MQTL5.2	Os05g0324100	GO:0000049	tRNA binding	N2%2CN2-dimethylguanosine tRNA methyltransferase family protein. (Os05t0324100-01)
MQTL5.2	Os05g0324200	GO:0000049	tRNA binding	N2%2CN2-dimethylguanosine tRNA methyltransferase family protein. (Os05t0324200-01)
MQTL5.2	Os05g0324300	GO:0016021	integral component of membrane	Protein of unknown function DUF594 domain containing protein. (Os05t0324300-01)
MQTL5.2	Os05g0324600	GO:0003677	DNA binding	OVATE domain-containing protein%2C Negative modulation of brassinosteroid (BR) response%2C Modulation of plant architecture (Os05t0324600-01)
MQTL5.2	Os05g0324700	GO:0010227	floral organ abscission	Conserved hypothetical protein. (Os05t0324700-01)
MQTL5.2	Os05g0325000	GO:1900865	chloroplast RNA modification	Similar to OSIGBa0140J09.3 protein. (Os05t0325000-00)
MQTL5.2	Os05g0325200	GO:0000079	regulation of cyclin-dependent protein serine/threonine kinase activity	Cyclin-related 2 domain containing protein. (Os05t0325200-01)
MQTL5.2	Os05g0326400	GO:0000079	regulation of cyclin-dependent protein serine/threonine kinase activity	Cyclin-related 2 domain containing protein. (Os05t0326400-01)
MQTL5.2	Os05g0327100	GO:0003723	RNA binding	Pumilio RNA-binding repeat domain containing protein. (Os05t0327100-00)
MQTL5.2	Os05g0328333	GO:0045735	nutrient reservoir activity	Similar to Prolamin. (Os05t0328333-00)
MQTL5.2	Os05g0328632	GO:0045735	nutrient reservoir activity	Similar to Prolamin. (Os05t0328632-00)
MQTL5.2	Os05g0328800	GO:0045735	nutrient reservoir activity	Prolamin 7. (Os05t0328800-00)
MQTL5.2	Os05g0328901	GO:0045735	nutrient reservoir activity	Similar to Prolamin. (Os05t0328901-00)
MQTL5.2	Os05g0329001	GO:0045735	nutrient reservoir activity	Similar to Prolamin. (Os05t0329001-00)
MQTL5.2	Os05g0329100	GO:0045735	nutrient reservoir activity	Prolamin. (Os05t0329100-01)%3BProlamin. (Os05t0329100-02)
MQTL5.2	Os05g0329200	GO:0045735	nutrient reservoir activity	Similar to Prolamin. (Os05t0329200-00)
MQTL5.2	Os05g0329300	GO:0045735	nutrient reservoir activity	Prolamin. (Os05t0329300-01)%3BProlamin. (Os05t0329300-02)
MQTL5.2	Os05g0329350	GO:0045735	nutrient reservoir activity	Prolamin. (Os05t0329350-00)
MQTL5.2	Os05g0329400	GO:0045735	nutrient reservoir activity	Similar to Prolamin. (Os05t0329400-00)
MQTL5.2	Os05g0329700	GO:0045735	nutrient reservoir activity	Similar to Prolamin. (Os05t0329700-01)
MQTL5.2	Os05g0330150	GO:0045735	nutrient reservoir activity	Similar to Prolamin. (Os05t0330150-00)
MQTL5.2	Os05g0330600	GO:0045735	nutrient reservoir activity	Similar to Prolamin. (Os05t0330600-00)
MQTL5.2	Os05g0331200	GO:0016491	oxidoreductase activity	Similar to External rotenone-insensitive NADPH dehydrogenase. (Os05t0331200-01)
MQTL5.2	Os05g0331366	GO:0045735	nutrient reservoir activity	Similar to Prolamin. (Os05t0331366-00)
MQTL5.2	Os05g0331532	GO:0045735	nutrient reservoir activity	Similar to Prolamin. (Os05t0331532-01)
MQTL5.2	Os05g0331800	GO:0045735	nutrient reservoir activity	Similar to Prolamin. (Os05t0331800-01)
MQTL5.2	Os05g0332000	GO:0045735	nutrient reservoir activity	Similar to Prolamin precursor. (Os05t0332000-01)
MQTL5.2	Os05g0332300	GO:0005524	ATP binding	Similar to CBL-interacting protein kinase 2. (Os05t0332300-01)%3BSimilar to cDNA clone:J033034P20%2C full insert sequence. (Os05t0332300-02)
MQTL5.2	Os05g0332600	GO:0022857	transmembrane transporter activity	Xanthine/uracil/vitamin C permease family protein. (Os05t0332600-01)%3BSimilar to predicted protein. (Os05t0332600-02)
MQTL5.2	Os05g0333100	GO:0035556	intracellular signal transduction	Similar to CBL-interacting protein kinase 22. (Os05t0333100-00)
MQTL5.2	Os05g0333200	GO:0005525	GTP binding	&alpha%3B-subunit of GTP-binding protein%2C Signal transduction involved in morphogenesis%2C Gibberellin signal transduction%2C R gene-mediated disease resistance%2C Brassinosteroid (BR) response (Os05t0333200-01)
MQTL5.2	Os05g0333500	GO:0051082	unfolded protein binding	Heat shock protein DnaJ family protein. (Os05t0333500-01)%3BHeat shock protein DnaJ family protein%2C Chloroplast development and differentiation (Os05t0333500-02)
MQTL5.2	Os05g0334000	GO:0051082	unfolded protein binding	Heat shock protein DnaJ family protein. (Os05t0334000-01)%3BHeat shock protein DnaJ family protein. (Os05t0334000-02)
MQTL5.2	Os05g0334400	GO:0051082	unfolded protein binding	Heat shock protein DnaJ family protein%2C Chloroplast development and differentiation (Os05t0334400-01)
MQTL5.2	Os05g0334750	GO:0005524	ATP binding	Similar to CBL-interacting protein kinase 22. (Os05t0334750-00)
MQTL5.2	Os05g0335100	GO:0006629	lipid metabolic process	Saposin-like domain containing protein. (Os05t0335100-01)
MQTL5.2	Os05g0335800	GO:0022857	transmembrane transporter activity	TGF-beta receptor%2C type I/II extracellular region family protein. (Os05t0335800-01)
MQTL5.2	Os05g0336200	GO:0022857	transmembrane transporter activity	Similar to predicted protein. (Os05t0336200-00)
MQTL5.2	Os05g0337200	GO:0046983	protein dimerization activity	Helix-loop-helix DNA-binding domain containing protein. (Os05t0337200-01)
MQTL5.2	Os05g0337400	GO:0030001	metal ion transport	Similar to heavy-metal-associated domain-containing protein. (Os05t0337400-01)
MQTL5.2	Os05g0338900	GO:0022857	transmembrane transporter activity	Oligopeptide transporter domain containing protein. (Os05t0338900-00)
MQTL5.2	Os05g0338933	GO:0022857	transmembrane transporter activity	Similar to proton-dependent oligopeptide transport (POT) family protein. (Os05t0338933-00)
MQTL5.2	Os05g0339000	GO:0006886	intracellular protein transport	VHS domain containing protein. (Os05t0339000-01)
MQTL5.2	Os05g0341300	GO:0005525	GTP binding	Similar to guanine nucleotide-binding protein alpha-1 subunit. (Os05t0341300-01)
MQTL5.2	Os05g0341600	GO:0005525	GTP binding	Similar to Ras-related protein Rab-21. (Os05t0341600-01)
MQTL5.2	Os05g0341900	GO:0016021	integral component of membrane	Similar to SAG20. (Os05t0341900-00)
MQTL5.2	Os05g0342900	GO:0005515	protein binding	Tetratricopeptide-like helical domain containing protein. (Os05t0342900-01)
MQTL5.7	Os05g0394900	GO:0005634	nucleus	Conserved hypothetical protein. (Os05t0394900-01)
MQTL5.7	Os05g0395000	GO:0005773	vacuole	Virulence factor%2C pectin lyase fold family protein. (Os05t0395000-01)%3BVirulence factor%2C pectin lyase fold family protein. (Os05t0395000-03)
MQTL5.7	Os05g0395116	GO:0008168	methyltransferase activity	Similar to dehydration-responsive protein-related. (Os05t0395116-00)
MQTL5.7	Os05g0395300	GO:0016021	integral component of membrane	Cystathionine beta-synthase%2C core domain containing protein. (Os05t0395300-01)
MQTL5.7	Os05g0395600	GO:0000160	phosphorelay signal transduction system	Hypothetical conserved gene. (Os05t0395600-01)
MQTL5.7	Os05g0396000	GO:0022857	transmembrane transporter activity	Similar to Hexose carrier. (Os05t0396000-00)
MQTL5.7	Os05g0397650	GO:0061630	ubiquitin protein ligase activity	Similar to zinc finger (C3HC4-type RING finger) family protein. (Os05t0397650-00)
MQTL5.7	Os05g0397700	GO:0010027	thylakoid membrane organization	SecY protein family protein. (Os05t0397700-01)
MQTL6.2	Os06g0109600	GO:0006207	'de novo' pyrimidine nucleobase biosynthetic process	Similar to Uridylate kinase (EC 2.7.4.-) (UK) (Uridine monophosphate kinase) (UMP kinase) (UMP/CMP kinase). (Os06t0109600-01)
MQTL6.2	Os06g0110100	GO:0004725	protein tyrosine phosphatase activity	OSEYA1. (Os06t0110100-01)
MQTL6.2	Os06g0110200	GO:0009793	embryo development ending in seed dormancy	Late embryogenesis abundant (LEA) group 1 family protein. (Os06t0110200-01)
MQTL6.2	Os06g0111400	GO:0005525	GTP binding	Guanine nucleotide binding protein (G-protein)%2C alpha subunit family protein. (Os06t0111400-01)%3BSimilar to predicted protein. (Os06t0111400-02)
MQTL6.2	Os06g0111500	GO:0050661	NADP binding	Cytosolic 6-phosphogluconate dehydrogenase. (Os06t0111500-01)%3BSimilar to 6-phosphogluconate dehydrogenase%2C decarboxylating. (Os06t0111500-02)
MQTL6.2	Os06g0111600	GO:0031177	phosphopantetheine binding	AMP-dependent synthetase/ligase domain containing protein. (Os06t0111600-01)
MQTL6.2	Os06g0111800	GO:0016760	cellulose synthase (UDP-forming) activity	Similar to CSLD2 (Fragment). (Os06t0111800-01)%3BSimilar to CSLD2 (Fragment). (Os06t0111800-02)%3BSimilar to cDNA clone:001-123-B04%2C full insert sequence. (Os06t0111800-03)
MQTL6.2	Os06g0112000	GO:0009451	RNA modification	Pentatricopeptide repeat domain containing protein. (Os06t0112000-01)
MQTL6.2	Os06g0112100	GO:0003824	catalytic activity	Nucleoside phosphorylase%2C family 1 domain containing protein. (Os06t0112100-01)
MQTL6.2	Os06g0112300	GO:0003677	DNA binding	Transcriptional factor B3 family protein. (Os06t0112300-01)
MQTL6.2	Os06g0112400	GO:0003723	RNA binding	Aldo/keto reductase domain containing protein. (Os06t0112400-01)
MQTL6.2	Os06g0112700	GO:0043565	sequence-specific DNA binding	Similar to Typical P-type R2R3 Myb protein (Fragment). (Os06t0112700-00)
MQTL6.2	Os06g0112800	GO:0006075	(1->3)-beta-D-glucan biosynthetic process	Similar to Callose synthase 1 catalytic subunit. (Os06t0112800-01)%3BSimilar to predicted protein. (Os06t0112800-02)
MQTL6.2	Os06g0113800	GO:0006511	ubiquitin-dependent protein catabolic process	Similar to Kinetechore (Skp1p-like) protein-like. (Os06t0113800-00)
MQTL6.2	Os06g0114000	GO:0051082	unfolded protein binding	Hypothetical gene. (Os06t0114000-01)%3BSimilar to 60 kDa chaperonin (Protein Cpn60) (groEL protein) (63 kDa stress protein) (GSP63). (Os06t0114000-02)%3BSimilar to RuBisCO large subunit-binding protein subunit beta%2C chloroplastic (Fragment). (Os06t0114000-03)%3BSimilar to RuBisCo subunit binding-protein beta subunit (Fragment). (Os06t0114000-04)
MQTL6.2	Os06g0114600	GO:0000184	nuclear-transcribed mRNA catabolic process, nonsense-mediated decay	Conserved hypothetical protein. (Os06t0114600-01)
MQTL6.2	Os06g0114650	GO:0005524	ATP binding	Similar to predicted protein. (Os06t0114650-01)
MQTL6.2	Os06g0115300	GO:0000062	fatty-acyl-CoA binding	Acyl-CoA-binding protein %2C Stress response (Os06t0115300-01)
MQTL6.2	Os06g0115400	GO:0004784	superoxide dismutase activity	Similar to Superoxide dismutase [Fe]%2C chloroplast (EC 1.15.1.1) (Fragment). (Os06t0115400-01)%3BSimilar to Superoxide dismutase. (Os06t0115400-02)
MQTL6.2	Os06g0115500	GO:0022625	cytosolic large ribosomal subunit	Similar to 60S ribosomal protein L13 (BBC1 protein homolog). (Os06t0115500-01)
MQTL6.2	Os06g0116200	GO:0032502	developmental process	Transcription factor (Os06t0116200-01)
MQTL6.2	Os06g0116300	GO:0006886	intracellular protein transport	Similar to Syntaxin. (Os06t0116300-01)
MQTL6.2	Os06g0116500	GO:0008289	lipid binding	Pleckstrin homology-type domain containing protein. (Os06t0116500-01)
MQTL6.2	Os06g0116600	GO:0080156	mitochondrial mRNA modification	Proteinase inhibitor%2C propeptide domain containing protein. (Os06t0116600-01)
MQTL6.2	Os06g0118000	GO:0004190	aspartic-type endopeptidase activity	Peptidase A1 domain containing protein. (Os06t0118000-01)
MQTL6.2	Os06g0118600	GO:0005794	Golgi apparatus	Similar to Mov34/MPN/PAD-1 family protein. (Os06t0118600-01)
MQTL6.2	Os06g0122800	GO:0008234	cysteine-type peptidase activity	Hypothetical conserved gene. (Os06t0122800-01)%3BHypothetical conserved gene. (Os06t0122800-02)
MQTL6.2	Os06g0124900	GO:0006099	tricarboxylic acid cycle	Conserved hypothetical protein. (Os06t0124900-01)
MQTL6.2	Os06g0125000	GO:0043531	ADP binding	Similar to NBS-LRR disease resistance protein homologue. (Os06t0125000-00)
MQTL6.2	Os06g0125300	GO:0005739	mitochondrion	Pentatricopeptide repeat domain containing protein. (Os06t0125300-01)%3BHypothetical conserved gene. (Os06t0125300-02)
MQTL6.2	Os06g0125400	GO:0055085	transmembrane transport	Similar to Oligopeptide transporter 9. (Os06t0125400-00)
MQTL6.2	Os06g0125800	GO:0046621	negative regulation of organ growth	Zinc finger%2C RING/FYVE/PHD-type domain containing protein. (Os06t0125800-01)
MQTL6.2	Os06g0126000	GO:0005634	nucleus	LIM binding protein domain containing protein. (Os06t0126000-01)%3BHypothetical conserved gene. (Os06t0126000-02)%3BHypothetical conserved gene. (Os06t0126000-04)%3BHypothetical conserved gene. (Os06t0126000-05)
MQTL6.2	Os06g0126250	GO:0009506	plasmodesma	Receptor-like kinase%2C A member of the Catharanthus roseus receptor-like kinase1-like (CrRLK1L) subfamily%2C Control of high-affinity potassium transporters%2C Regulation of pollen tube growth and integrity (Os06t0126250-01)
MQTL6.2	Os06g0126500	GO:0051087	chaperone binding	Ubiquitin domain containing protein. (Os06t0126500-01)
MQTL6.2	Os06g0127000	GO:0005779	integral component of peroxisomal membrane	Peroxisomal biogenesis factor 11 family protein. (Os06t0127000-01)%3BPeroxisomal biogenesis factor 11 family protein. (Os06t0127000-02)%3BPeroxisomal biogenesis factor 11 family protein. (Os06t0127000-03)%3BPeroxisomal protein%2C Response to abscisic acid (ABA)%2C hydrogen peroxide%2C and salt (Os06t0127000-04)
MQTL6.2	Os06g0127200	GO:0016279	protein-lysine N-methyltransferase activity	SET domain containing protein. (Os06t0127200-01)
MQTL6.2	Os06g0127300	GO:0005516	calmodulin binding	Similar to Calcium-dependent protein kinase. (Os06t0127300-01)
MQTL6.2	Os06g0127500	GO:0000398	mRNA splicing, via spliceosome	Hypothetical conserved gene. (Os06t0127500-01)
MQTL6.2	Os06g0127900	GO:0009263	deoxyribonucleotide biosynthetic process	Ribonucleotide reductase%2C Chloroplast biogenesis (Os06t0127900-01)
MQTL6.2	Os06g0128000	GO:0005542	folic acid binding	Similar to formiminotransferase-like. (Os06t0128000-00)
MQTL6.2	Os06g0128100	GO:0008168	methyltransferase activity	Protein of unknown function DUF248%2C methyltransferase putative domain containing protein. (Os06t0128100-01)
MQTL6.2	Os06g0128200	GO:0016021	integral component of membrane	LMBR1-like conserved region domain containing protein. (Os06t0128200-01)%3BSimilar to predicted protein. (Os06t0128200-02)%3BNon-protein coding transcript. (Os06t0128200-03)
MQTL6.2	Os06g0128400	GO:0032040	small-subunit processome	WD40 repeat-like domain containing protein. (Os06t0128400-01)
MQTL6.2	Os06g0128500	GO:0003735	structural constituent of ribosome	Ribosomal protein L47%2C mitochondrial family protein. (Os06t0128500-01)
MQTL6.2	Os06g0128700	GO:0005515	protein binding	Ankyrin repeat domain containing protein. (Os06t0128700-01)
MQTL6.2	Os06g0129100	GO:0055114	(obsolete) oxidation-reduction process	Short-chain dehydrogenase/reductase SDR family protein. (Os06t0129100-01)
MQTL6.2	Os06g0129200	GO:0016567	protein ubiquitination	BTB/POZ fold domain containing protein. (Os06t0129200-01)%3BSimilar to predicted protein. (Os06t0129200-02)
MQTL6.2	Os06g0129300	GO:0006109	regulation of carbohydrate metabolic process	Armadillo-like helical domain containing protein. (Os06t0129300-01)
MQTL6.2	Os06g0129400	GO:0022857	transmembrane transporter activity	Splicing variant of SPX-MFS protein 3 (Os06t0129400-01)%3BVacuolar phosphate efflux transporter%2C Pi homeostasis (Os06t0129400-02)
MQTL6.2	Os06g0129600	GO:0016788	hydrolase activity, acting on ester bonds	Similar to Alpha-L-fucosidase 2. (Os06t0129600-00)
MQTL6.2	Os06g0129700	GO:0080041	ADP-ribose pyrophosphohydrolase activity	NUDIX hydrolase domain containing protein. (Os06t0129700-01)
MQTL6.2	Os06g0129900	GO:0016705	oxidoreductase activity, acting on paired donors, with incorporation or reduction of molecular oxygen	Similar to Cytochrome P450 CYPD. (Os06t0129900-01)%3BSimilar to cytochrome P450. (Os06t0129900-02)
MQTL6.2	Os06g0130000	GO:0008568	microtubule-severing ATPase activity	AAA-type ATPase%2C Defense response (Os06t0130000-01)%3BSimilar to Tobacco mosaic virus helicase domain-binding protein (Fragment). (Os06t0130000-02)%3BSimilar to ATP binding. (Os06t0130000-03)
MQTL6.3	Os06g0162800	GO:0045944	positive regulation of transcription by RNA polymerase II	MADS-box transcription factor%2C Control of spikelet morphogenesis%2C Regulation of floral meristem determinacy (Os06t0162800-01)
MQTL6.4	Os06g0268700	GO:0008233	peptidase activity	Peptidase A1 domain containing protein. (Os06t0268700-01)
MQTL6.4	Os06g0268800	GO:0015743	malate transport	Uncharacterised protein family UPF0005 domain containing protein. (Os06t0268800-01)%3BSimilar to predicted protein. (Os06t0268800-02)
MQTL6.4	Os06g0269200	GO:0016021	integral component of membrane	Protein of unknown function DUF6%2C transmembrane domain containing protein. (Os06t0269200-01)
MQTL6.4	Os06g0270200	GO:0015079	potassium ion transmembrane transporter activity	Similar to Potassium transporter 24. (Os06t0270200-00)
MQTL6.4	Os06g0270900	GO:0016620	oxidoreductase activity, acting on the aldehyde or oxo group of donors, NAD or NADP as acceptor	Similar to RF2 (EC 1.2.1.3) (T cytoplasm male sterility restorer factor 2). (Os06t0270900-01)%3BSimilar to Aldehyde dehydrogenase. (Os06t0270900-02)
MQTL6.4	Os06g0271000	GO:0043231	intracellular membrane-bounded organelle	UDP-glucuronosyl/UDP-glucosyltransferase domain containing protein. (Os06t0271000-00)
MQTL6.4	Os06g0271600	GO:0016567	protein ubiquitination	Zinc finger%2C RING/FYVE/PHD-type domain containing protein. (Os06t0271600-00)
MQTL6.4	Os06g0272700	GO:0016413	O-acetyltransferase activity	Protein of unknown function DUF231%2C plant domain containing protein. (Os06t0272700-00)
MQTL6.4	Os06g0273800	GO:0005787	signal peptidase complex	Similar to Signal peptidase 18 subunit (Fragment). (Os06t0273800-01)%3BSimilar to Signal peptidase 18 subunit (Fragment). (Os06t0273800-02)
MQTL6.4	Os06g0274000	GO:0003714	transcription corepressor activity	Heat shock factor (HSF) binding protein%2C Regulation of heat shock response and seed development (Os06t0274000-01)
MQTL6.4	Os06g0274200	GO:0031429	box H/ACA snoRNP complex	Similar to H/ACA ribonucleoprotein complex subunit 2 (H/ACA snoRNP protein NHP2) (High mobility group-like nuclear protein 2). (Os06t0274200-01)
MQTL6.4	Os06g0274300	GO:0005515	protein binding	Similar to BRASSINOSTEROID INSENSITIVE 1-associated receptor kinase 1. (Os06t0274300-01)
MQTL6.4	Os06g0274500	GO:0006468	protein phosphorylation	Similar to SERK1 (Fragment). (Os06t0274500-01)
MQTL6.4	Os06g0274800	GO:0042744	hydrogen peroxide catabolic process	Similar to Peroxidase 11 precursor (EC 1.11.1.7) (Atperox P11) (ATP23a/ATP23b). (Os06t0274800-01)
MQTL6.4	Os06g0275000	GO:0003677	DNA binding	Zinc finger protein%2C Heading date (Os06t0275000-01)
MQTL6.4	Os06g0275500	GO:0006342	chromatin silencing	H3K27 methyltransferase%2C Polycomb repressive complex2 (PRC2) key subunit%2C Enhancer of zeste [E(z)] genes%2C Long day repression of flowering (Os06t0275500-01)
MQTL6.4	Os06g0275600	GO:0043565	sequence-specific DNA binding	Similar to TA1 protein (Fragment). (Os06t0275600-01)%3BHypothetical conserved gene. (Os06t0275600-02)
MQTL6.4	Os06g0275700	GO:0004842	ubiquitin-protein transferase activity	Similar to Beta-catenin repeat family protein. (Os06t0275700-01)
MQTL6.4	Os06g0275900	GO:0016020	membrane	Forkhead-associated domain containing protein. (Os06t0275900-01)%3BSimilar to FHA domain protein. (Os06t0275900-02)
MQTL6.4	Os06g0279900	GO:0043531	ADP binding	Similar to NB-ARC domain containing protein%2C expressed. (Os06t0279900-00)
MQTL6.4	Os06g0281300	GO:0008171	O-methyltransferase activity	Similar to O-methyltransferase ZRP4. (Os06t0281300-01)
MQTL6.4	Os06g0281400	GO:0003917	DNA topoisomerase type I (single strand cut, ATP-independent) activity	Similar to DNA topoisomerase. (Os06t0281400-01)
MQTL6.4	Os06g0281550	GO:0006952	defense response	Similar to Thaumatin-like protein. (Os06t0281550-00)
MQTL6.4	Os06g0283200	GO:0046872	metal ion binding	Zinc finger%2C RING/FYVE/PHD-type domain containing protein. (Os06t0283200-01)
MQTL6.4	Os06g0283400	GO:0016301	kinase activity	Phosphatidylinositol 3- and 4-kinase%2C catalytic domain containing protein. (Os06t0283400-01)
MQTL6.4	Os06g0284200	GO:0016757	glycosyltransferase activity	Protein of unknown function DUF246%2C plant family protein. (Os06t0284200-02)
MQTL6.4	Os06g0284500	GO:0006355	regulation of transcription, DNA-templated	Zinc finger%2C Dof-type family protein. (Os06t0284500-00)
MQTL6.4	Os06g0284800	GO:0008017	microtubule binding	Spectrin repeat containing protein. (Os06t0284800-01)
MQTL6.4	Os06g0285100	GO:0009834	plant-type secondary cell wall biogenesis	Similar to endosperm specific protein1. (Os06t0285100-00)
MQTL6.4	Os06g0285200	GO:0046982	protein heterodimerization activity	Similar to Leafy cotyledon 1-like L1L protein. (Os06t0285200-01)
MQTL6.4	Os06g0285400	GO:0005524	ATP binding	Similar to Serine/threonine-specific kinase like protein. (Os06t0285400-01)%3BSimilar to predicted protein. (Os06t0285400-02)
MQTL6.4	Os06g0286228	GO:0046658	anchored component of plasma membrane	Cupredoxin domain containing protein. (Os06t0286228-01)
MQTL6.4	Os06g0286310	GO:0008198	ferrous iron binding	Similar to Oxidoreductase-like protein. (Os06t0286310-01)
MQTL6.4	Os06g0286351	GO:0007064	mitotic sister chromatid cohesion	Armadillo-type fold domain containing protein. (Os06t0286351-01)%3BSimilar to AF-4 domain containing protein-like protein. (Os06t0286351-02)%3BSimilar to AF-4 domain containing protein-like protein. (Os06t0286351-03)%3BSimilar to AF-4 domain containing protein-like protein. (Os06t0286351-04)
MQTL6.4	Os06g0286375	GO:0005886	plasma membrane	Similar to Nitrate-induced NOI protein-like protein. (Os06t0286375-00)
MQTL6.6	Os06g0663500	GO:0003677	DNA binding	SBP domain containing protein. (Os06t0663500-00)
MQTL6.6	Os06g0663600	GO:0005730	nucleolus	Endonuclease V family protein. (Os06t0663600-01)
MQTL6.6	Os06g0663800	GO:0003755	peptidyl-prolyl cis-trans isomerase activity	Similar to FKBP-type peptidyl-prolyl cis-trans isomerase 3%2C chloroplast precursor (EC 5.2.1.8) (PPIase) (Rotamase) (AtFKBP13) (FK506 binding protein 1). (Os06t0663800-01)
MQTL6.6	Os06g0664100	GO:0016787	hydrolase activity	Similar to Xaa-Pro aminopeptidase 1. (Os06t0664100-01)
MQTL6.6	Os06g0664300	GO:0006511	ubiquitin-dependent protein catabolic process	Similar to Vacuolar sorting receptor 6 precursor (AtVSR6) (Epidermal growth factor receptor-like protein 6) (AtELP6) (BP80-like protein d) (AtBP80d). (Os06t0664300-01)
MQTL6.6	Os06g0664400	GO:0003729	mRNA binding	HMG-I and HMG-Y%2C DNA-binding domain containing protein. (Os06t0664400-01)
MQTL6.6	Os06g0664800	GO:0010088	phloem development	Similar to Phosphate starvation regulator protein (Regulatory protein of P- starvation acclimation response Psr1). (Os06t0664800-01)
MQTL6.6	Os06g0665000	GO:0005794	Golgi apparatus	Protein of unknown function DUF284%2C transmembrane eukaryotic family protein. (Os06t0665000-01)%3BProtein of unknown function DUF284%2C transmembrane eukaryotic family protein. (Os06t0665000-02)
MQTL6.6	Os06g0665400	GO:0000151	ubiquitin ligase complex	F-box protein%2C Inflorescence form%2C Loading resistance and grain yield (Os06t0665400-01)
MQTL6.6	Os06g0665500	GO:0008237	metallopeptidase activity	Peptidase M20 domain containing protein. (Os06t0665500-01)
MQTL6.6	Os06g0665800	GO:0019829	ATPase-coupled cation transmembrane transporter activity	Similar to heavy metal ATPase. (Os06t0665800-01)%3BP-type heavy-metal ATPase%2C Metal efflux transport (Os06t0665800-02)
MQTL6.6	Os06g0665900	GO:0006662	glycerol ether metabolic process	Similar to thioredoxin domain-containing protein 2. (Os06t0665900-00)
MQTL6.6	Os06g0666100	GO:0008270	zinc ion binding	Protein of unknown function DUF597 family protein. (Os06t0666100-01)
MQTL6.6	Os06g0666500	GO:0016021	integral component of membrane	Zinc finger%2C RING/FYVE/PHD-type domain containing protein. (Os06t0666500-00)
MQTL6.6	Os06g0666600	GO:0050661	NADP binding	Similar to Glyceraldehyde-3-phosphate dehydrogenase%2C cytosolic 3 (EC 1.2.1.12). (Os06t0666600-01)
MQTL6.6	Os06g0667000	GO:0005524	ATP binding	Serine/threonine protein kinase domain containing protein. (Os06t0667000-01)
MQTL6.6	Os06g0667100	GO:0046982	protein heterodimerization activity	Similar to Nuclear Y/CCAAT-box binding factor C subunit NF-YC. (Os06t0667100-01)
MQTL6.6	Os06g0667200	GO:0045944	positive regulation of transcription by RNA polymerase II	MADS-box transcription factor%2C Vegetative development (Os06t0667200-01)
MQTL6.6	Os06g0667500	GO:0003824	catalytic activity	Similar to 14 kDa zinc-binding protein (Protein kinase C inhibitor) (PKCI). (Os06t0667500-01)
MQTL6.6	Os06g0667600	GO:0019464	glycine decarboxylation via glycine cleavage system	Similar to Glycine decarboxylase complex H-protein. (Os06t0667600-01)%3BNon-protein coding transcript. (Os06t0667600-03)
MQTL6.6	Os06g0667900	GO:0043531	ADP binding	Disease resistance protein domain containing protein. (Os06t0667900-00)
MQTL6.6	Os06g0668200	GO:0004618	phosphoglycerate kinase activity	Similar to Phosphoglycerate kinase%2C cytosolic (EC 2.7.2.3). (Os06t0668200-01)
MQTL6.6	Os06g0669275	GO:0031499	TRAMP complex	Similar to MEE44 (maternal effect embryo arrest 44)%3B nucleotidyltransferase. (Os06t0669275-00)
MQTL6.6	Os06g0669400	GO:0004176	ATP-dependent peptidase activity	Similar to Cell division protease ftsH homolog 2%2C chloroplastic. (Os06t0669400-01)%3BSimilar to Cell division protease ftsH homolog 2%2C chloroplastic. (Os06t0669400-02)%3BSimilar to ATP-dependent zinc metalloprotease FTSH 2%2C chloroplastic. (Os06t0669400-03)
MQTL6.6	Os06g0669600	GO:0006886	intracellular protein transport	Similar to predicted protein. (Os06t0669600-01)
MQTL6.6	Os06g0669800	GO:0008233	peptidase activity	Ovarian tumour%2C otubain domain containing protein. (Os06t0669800-01)
MQTL6.6	Os06g0670000	GO:0006777	Mo-molybdopterin cofactor biosynthetic process	Similar to Molybdenum cofactor sulfurase. (Os06t0670000-01)
MQTL6.6	Os06g0670100	GO:0007142	male meiosis II	Conserved hypothetical protein. (Os06t0670100-01)
MQTL6.6	Os06g0671000	GO:0015079	potassium ion transmembrane transporter activity	Similar to Potassium transporter 1 (AtPOT1) (AtKUP1) (AtKT1). (Os06t0671000-01)
MQTL6.6	Os06g0671150	GO:0009733	response to auxin	Auxin responsive SAUR protein family protein. (Os06t0671150-00)
MQTL6.6	Os06g0671300	GO:0016705	oxidoreductase activity, acting on paired donors, with incorporation or reduction of molecular oxygen	Cytochrome P450 family protein. (Os06t0671300-01)
MQTL6.6	Os06g0671700	GO:0003678	DNA helicase activity	Similar to toprim domain-containing protein. (Os06t0671700-01)
MQTL6.6	Os06g0671800	GO:0005886	plasma membrane	Similar to patellin-5. (Os06t0671800-01)
MQTL6.6	Os06g0673500	GO:0031625	ubiquitin protein ligase binding	Similar to polyubiquitin containing 7 ubiquitin monomers. (Os06t0673500-01)
MQTL6.6	Os06g0675600	GO:0006355	regulation of transcription, DNA-templated	NAC transcription factor%2C Positive regulator of heading and senescence during the reproductive phase (Os06t0675600-01)
MQTL6.6	Os06g0675700	GO:0030246	carbohydrate binding	Similar to High pI alpha-glucosidase. (Os06t0675700-01)
MQTL6.6	Os06g0676000	GO:0046873	metal ion transmembrane transporter activity	Integral membrane protein%2C Metal ion transport (Os06t0676000-01)
MQTL6.6	Os06g0677000	GO:0006629	lipid metabolic process	Patatin-related phospholipase A%2C Regulation of panicle length%2C grain shape and grain number per panicle (Os06t0677000-01)
MQTL6.6	Os06g0677500	GO:0018342	protein prenylation	Protein prenyltransferase domain containing protein. (Os06t0677500-01)
MQTL6.6	Os06g0677600	GO:0031417	NatC complex	Like-Sm ribonucleoprotein%2C core family protein. (Os06t0677600-01)
MQTL6.6	Os06g0677700	GO:0005516	calmodulin binding	YT521-B-like protein family protein. (Os06t0677700-00)
MQTL6.6	Os06g0678100	GO:0030276	clathrin binding	Conserved hypothetical protein. (Os06t0678100-00)
MQTL6.6	Os06g0678200	GO:0008299	isoprenoid biosynthetic process	Similar to Geranyl diphosphate synthase. (Os06t0678200-01)
MQTL6.6	Os06g0678650	GO:0005515	protein binding	WD40 repeat-like domain containing protein. (Os06t0678650-01)
MQTL6.6	Os06g0678800	GO:0005507	copper ion binding	Similar to Pollen-specific protein NTP303 precursor. (Os06t0678800-01)
MQTL6.6	Os06g0679100	GO:0005737	cytoplasm	Similar to Anaphase-promoting complex subunit 8-like protein. (Os06t0679100-00)
MQTL6.6	Os06g0679400	GO:0043565	sequence-specific DNA binding	Similar to Myb-related protein Pp2. (Os06t0679400-01)
MQTL6.6	Os06g0679500	GO:0000139	Golgi membrane	Similar to Avr9 elicitor response-like protein. (Os06t0679500-01)%3BSimilar to Beta-1%2C3-galactosyltransferase sqv-2. (Os06t0679500-02)
MQTL6.6	Os06g0679700	GO:0031146	SCF-dependent proteasomal ubiquitin-dependent protein catabolic process	Hypothetical conserved gene. (Os06t0679700-00)
MQTL6.6	Os06g0680500	GO:0004970	ionotropic glutamate receptor activity	Similar to Glutamate receptor 3.4 precursor (Ligand-gated ion channel 3.4) (AtGLR4). Splice isoform 2. (Os06t0680500-01)
MQTL6.6	Os06g0681200	GO:0046658	anchored component of plasma membrane	Cupredoxin domain containing protein. (Os06t0681200-01)
MQTL6.6	Os06g0681600	GO:0042744	hydrogen peroxide catabolic process	Haem peroxidase family protein. (Os06t0681600-01)%3BSimilar to peroxidase 39. (Os06t0681600-02)
MQTL6.6	Os06g0681700	GO:0022857	transmembrane transporter activity	Protein of unknown function DUF6%2C transmembrane domain containing protein. (Os06t0681700-01)
MQTL6.6	Os06g0681900	GO:0009451	RNA modification	Pentatricopeptide repeat domain containing protein. (Os06t0681900-00)
MQTL6.6	Os06g0682700	GO:0003723	RNA binding	Similar to SWAP (Suppressor-of-White-APricot)/surp domain-containing protein. (Os06t0682700-00)
MQTL6.6	Os06g0682800	GO:0046872	metal ion binding	Zinc finger%2C CCCH-type domain containing protein. (Os06t0682800-01)
MQTL6.6	Os06g0683000	GO:0003676	nucleic acid binding	Zinc finger%2C C2H2-like domain containing protein. (Os06t0683000-01)%3BZinc finger%2C C2H2-like domain containing protein. (Os06t0683000-02)%3BHypothetical conserved gene. (Os06t0683000-03)
MQTL6.6	Os06g0683100	GO:0050662	(obsolete) coenzyme binding	NAD(P)-binding domain containing protein. (Os06t0683100-01)
MQTL6.6	Os06g0683200	GO:0009941	chloroplast envelope	Similar to 50S ribosomal protein L24%2C chloroplast precursor (CL24). (Os06t0683200-01)
MQTL6.6	Os06g0683300	GO:0005975	carbohydrate metabolic process	Similar to Beta-glucosidase. (Os06t0683300-01)
MQTL6.6	Os06g0683400	GO:0005509	calcium ion binding	Small calcium-binding protein with one EF-hand motif%2C Positive regulation of osmotic and salt tolerance (Os06t0683400-02)
MQTL6.6	Os06g0683500	GO:0004523	RNA-DNA hybrid ribonuclease activity	Similar to predicted protein. (Os06t0683500-00)
MQTL6.6	Os06g0684000	GO:0003955	NAD(P)H dehydrogenase (quinone) activity	Similar to FAD-dependent pyridine nucleotide-disulphide oxidoreductase%3B Calcium-binding EF-hand. (Os06t0684000-01)%3BSimilar to External rotenone-insensitive NADPH dehydrogenase. (Os06t0684000-02)
MQTL6.6	Os06g0684500	GO:0000943	retrotransposon nucleocapsid	Conserved hypothetical protein. (Os06t0684500-01)
MQTL6.6	Os06g0685100	GO:0031225	anchored component of membrane	Similar to COBRA-like protein 10 precursor. (Os06t0685100-00)
MQTL6.6	Os06g0686500	GO:0005759	mitochondrial matrix	Peptidase M3A and M3B%2C thimet/oligopeptidase F domain containing protein. (Os06t0686500-01)
MQTL6.6	Os06g0687000	GO:0015031	protein transport	Domain of unknown function DUF292%2C eukaryotic domain containing protein. (Os06t0687000-00)
MQTL6.6	Os06g0687100	GO:0005525	GTP binding	Similar to predicted protein. (Os06t0687100-01)
MQTL6.6	Os06g0687200	GO:0016567	protein ubiquitination	Zinc finger%2C RING/FYVE/PHD-type domain containing protein. (Os06t0687200-01)
MQTL6.6	Os06g0687400	GO:0016757	glycosyltransferase activity	Similar to auxin-independent growth promoter-like protein. (Os06t0687400-01)%3BSimilar to auxin-independent growth promoter-like protein. (Os06t0687400-02)
MQTL6.6	Os06g0687450	GO:0008168	methyltransferase activity	Similar to dehydration-responsive protein-related. (Os06t0687450-01)
MQTL6.6	Os06g0687500	GO:0000398	mRNA splicing, via spliceosome	Nucleotide-binding%2C alpha-beta plait domain containing protein. (Os06t0687500-01)
MQTL6.6	Os06g0687700	GO:0051082	unfolded protein binding	Similar to T-complex protein 1%2C eta subunit (TCP-1-eta) (CCT-eta) (HIV-1 Nef interacting protein). (Os06t0687700-01)
MQTL6.6	Os06g0687900	GO:0015018	galactosylgalactosylxylosylprotein 3-beta-glucuronosyltransferase activity	Similar to UDP-glucuronyltransferase-l. (Os06t0687900-01)%3BNon-protein coding transcript. (Os06t0687900-02)
MQTL6.6	Os06g0688300	GO:0005618	cell wall	Similar to blight-associated protein p12. (Os06t0688300-00)
MQTL6.6	Os06g0690200	GO:0006468	protein phosphorylation	Serine/threonine protein kinase-related domain containing protein. (Os06t0690200-01)
MQTL6.6	Os06g0690900	GO:0005739	mitochondrion	Pentatricopeptide repeat domain containing protein. (Os06t0690900-00)
MQTL6.6	Os06g0691000	GO:0042276	error-prone translesion synthesis	DNA-repair protein%2C UmuC-like domain containing protein. (Os06t0691000-01)%3BHypothetical conserved gene. (Os06t0691000-02)
MQTL6.6	Os06g0691200	GO:0006952	defense response	Similar to Thaumatin-like protein precursor. (Os06t0691200-01)
MQTL6.6	Os06g0691400	GO:0010112	regulation of systemic acquired resistance	Similar to IAA-amino acid conjugate hydrolase-like protein (Fragment). (Os06t0691400-01)
MQTL6.5	Os06g0695600	GO:0061630	ubiquitin protein ligase activity	RING E3 ligase%2C Negative regulator for salt-stress response (Os06t0695600-01)
MQTL6.5	Os06g0695700	GO:0005516	calmodulin binding	Calmodulin-binding%2C plant family protein. (Os06t0695700-01)
MQTL6.5	Os06g0695800	GO:0035435	phosphate ion transmembrane transport	Phosphate transport system permease protein 1 domain containing protein. (Os06t0695800-01)%3BBacterial-type ATP binding cassette (ABC) transporter%2C Al tolerance (Os06t0695800-02)
MQTL6.5	Os06g0695900	GO:0016021	integral component of membrane	Zinc finger%2C RING-type domain containing protein. (Os06t0695900-01)
MQTL6.5	Os06g0696400	GO:0016762	xyloglucan:xyloglucosyl transferase activity	Xyloglycan endo-transglycosylase precursor. (Os06t0696400-01)%3BSimilar to Endotransglucosylase/hydrolase XTH5. (Os06t0696400-02)
MQTL6.5	Os06g0696500	GO:0005975	carbohydrate metabolic process	Similar to Xyloglycan endo-transglycosylase precursor. (Os06t0696500-01)
MQTL6.5	Os06g0696600	GO:0042545	cell wall modification	Similar to Xyloglucan endo-transglycosylase homolog. (Os06t0696600-01)
MQTL6.5	Os06g0697200	GO:0004386	helicase activity	DEAD-box protein abstrakt. (Os06t0697200-00)
MQTL6.5	Os06g0697400	GO:0006383	transcription by RNA polymerase III	Similar to DNA-directed RNA polymerases I%2C II%2C and III 17.1 kDa polypeptide. (Os06t0697400-01)
MQTL6.5	Os06g0697500	GO:0005524	ATP binding	ATPase%2C AAA-type%2C core domain containing protein. (Os06t0697500-00)
MQTL6.5	Os06g0698200	GO:0043565	sequence-specific DNA binding	Similar to Homeobox-leucine zipper protein HOX18. (Os06t0698200-00)
MQTL6.5	Os06g0698300	GO:0043169	cation binding	Protein phosphatase 2C family protein. (Os06t0698300-01)
MQTL6.5	Os06g0698400	GO:0003723	RNA binding	RNA recognition motif domain domain containing protein. (Os06t0698400-01)
MQTL6.5	Os06g0698600	GO:0006887	exocytosis	Exo70 exocyst complex subunit family protein. (Os06t0698600-01)
MQTL6.5	Os06g0698674	GO:0006413	translational initiation	eIF4-gamma/eIF5/eIF2-epsilon domain containing protein. (Os06t0698674-01)
MQTL6.5	Os06g0698785	GO:0051537	2 iron, 2 sulfur cluster binding	Similar to Choline monooxygenase. (Os06t0698785-01)
MQTL6.5	Os06g0698812	GO:0043531	ADP binding	Disease resistance protein domain containing protein. (Os06t0698812-00)
MQTL6.5	Os06g0698859	GO:0003676	nucleic acid binding	Similar to C2H2 zinc-finger protein SERRATE (Fragment). (Os06t0698859-01)
MQTL6.5	Os06g0699100	GO:0016747	acyltransferase activity, transferring groups other than amino-acyl groups	Transferase domain containing protein. (Os06t0699100-00)
MQTL6.5	Os06g0699200	GO:0016788	hydrolase activity, acting on ester bonds	Metallophosphoesterase domain containing protein. (Os06t0699200-01)
MQTL6.5	Os06g0699400	GO:0035556	intracellular signal transduction	MAP kinase 2. (Os06t0699400-01)
MQTL6.5	Os06g0699500	GO:0009507	chloroplast	Tautomerase domain containing protein. (Os06t0699500-01)%3BTautomerase domain containing protein. (Os06t0699500-02)
MQTL6.5	Os06g0699600	GO:0006355	regulation of transcription, DNA-templated	CCT domain containing protein. (Os06t0699600-01)
MQTL7.2	Os07g0166700	GO:0009506	plasmodesma	Similar to Transmembrane protein kinase. (Os07t0166700-01)
MQTL7.2	Os07g0166800	GO:0043161	proteasome-mediated ubiquitin-dependent protein catabolic process	Rad6 (Ubiquitin carrier protein). (Os07t0166800-01)%3BRad6 (Ubiquitin carrier protein). (Os07t0166800-02)
MQTL7.2	Os07g0167000	GO:0006413	translational initiation	Similar to Eukaryotic initiation factor 3e. (Os07t0167000-01)%3BSimilar to Eukaryotic initiation factor 3e. (Os07t0167000-02)
MQTL7.2	Os07g0167100	GO:0004359	glutaminase activity	Similar to Yarrowia lipolytica chromosome A of strain CLIB99 of Yarrowia lipolytica. (Os07t0167100-01)
MQTL7.2	Os07g0167200	GO:0005515	protein binding	Similar to Zinc finger POZ domain protein (Fragment). (Os07t0167200-01)
MQTL7.2	Os07g0167300	GO:0016021	integral component of membrane	Conserved hypothetical protein. (Os07t0167300-01)
MQTL7.2	Os07g0167500	GO:0016021	integral component of membrane	Conserved hypothetical protein. (Os07t0167500-01)
MQTL7.2	Os07g0167700	GO:0016021	integral component of membrane	Conserved hypothetical protein. (Os07t0167700-01)
MQTL7.2	Os07g0168000	GO:0006402	mRNA catabolic process	Similar to Polyribonucleotide phophorylase (Fragment). (Os07t0168000-01)
MQTL7.2	Os07g0168300	GO:0006749	glutathione metabolic process	Similar to Glutathione S-transferase GSTU6. (Os07t0168300-01)
MQTL7.2	Os07g0168600	GO:0046658	anchored component of plasma membrane	Similar to 3-glucanase. (Os07t0168600-01)%3BSimilar to 3-glucanase. (Os07t0168600-02)
MQTL7.2	Os07g0168800	GO:0003677	DNA binding	Zinc finger%2C AN1-type domain containing protein. (Os07t0168800-01)
MQTL7.2	Os07g0169100	GO:0003677	DNA binding	Zinc finger A20 domain-containing stress-associated protein 18. (Os07t0169100-00)
MQTL7.2	Os07g0169300	GO:0005509	calcium ion binding	EGF-type aspartate/asparagine hydroxylation site domain containing protein. (Os07t0169300-00)
MQTL7.2	Os07g0169500	GO:0003677	DNA binding	Zinc finger A20 and AN1 domain-containing stress-associated protein 10. (Os07t0169500-00)
MQTL7.2	Os07g0169600	GO:0046872	metal ion binding	2OG-Fe(II) oxygenase domain containing protein. (Os07t0169600-01)
MQTL7.2	Os07g0169700	GO:0046872	metal ion binding	GA 20-oxidase3%2C GA metabolism (Os07t0169700-01)
MQTL7.2	Os07g0169800	GO:0017148	negative regulation of translation	Ribonuclease CAF1 domain containing protein. (Os07t0169800-00)
MQTL7.2	Os07g0170000	GO:0016491	oxidoreductase activity	Similar to Brn1-like protein. (Os07t0170000-00)
MQTL7.2	Os07g0170100	GO:0007584	response to nutrient	Similar to Branched chain alpha-keto acid dehydrogenase E1 beta subunit. (Os07t0170100-01)%3BSimilar to Branched chain alpha-keto acid dehydrogenase E1 beta subunit. (Os07t0170100-02)
MQTL7.2	Os07g0170300	GO:0003723	RNA binding	YT521-B-like protein family protein. (Os07t0170300-01)
MQTL7.2	Os07g0170500	GO:0016021	integral component of membrane	Conserved hypothetical protein. (Os07t0170500-01)
MQTL7.2	Os07g0170800	GO:0005515	protein binding	Similar to F-box domain containing protein. (Os07t0170800-01)
MQTL7.2	Os07g0171100	GO:0005515	protein binding	Tetratricopeptide-like helical domain containing protein. (Os07t0171100-01)%3BSimilar to predicted protein. (Os07t0171100-02)
MQTL7.2	Os07g0171200	GO:0008108	UDP-glucose:hexose-1-phosphate uridylyltransferase activity	Similar to Galactose-1-phosphate uridyl transferase-like protein. (Os07t0171200-01)
MQTL7.3	Os07g0502900	GO:0016758	hexosyltransferase activity	UDP-glucuronosyl/UDP-glucosyltransferase family protein. (Os07t0502900-00)
MQTL7.3	Os07g0503300	GO:0016758	hexosyltransferase activity	UDP-glucuronosyl/UDP-glucosyltransferase family protein. (Os07t0503300-01)%3BUDP-glucuronosyl/UDP-glucosyltransferase family protein. (Os07t0503300-02)
MQTL7.3	Os07g0503500	GO:0016758	hexosyltransferase activity	UDP-glucuronosyl/UDP-glucosyltransferase family protein. (Os07t0503500-01)%3BUDP-glucuronosyl/UDP-glucosyltransferase domain containing protein. (Os07t0503500-02)
MQTL7.3	Os07g0503700	GO:0006413	translational initiation	Similar to Eukaryotic initiation factor 3e. (Os07t0503700-00)
MQTL7.3	Os07g0503900	GO:0016758	hexosyltransferase activity	UDP-glucuronosyl/UDP-glucosyltransferase family protein. (Os07t0503900-01)
MQTL7.3	Os07g0504200	GO:0006352	DNA-templated transcription	Hypothetical conserved gene. (Os07t0504200-00)
MQTL7.3	Os07g0504500	GO:0006352	DNA-templated transcription	Hypothetical conserved gene. (Os07t0504500-00)
MQTL7.3	Os07g0505200	GO:0003677	DNA binding	Plant-specific transcription factor%2C Control of grain size (Os07t0505200-01)
MQTL7.3	Os07g0506000	GO:0016021	integral component of membrane	Protein of unknown function DUF300 family protein. (Os07t0506000-01)%3BProtein of unknown function DUF300 family protein. (Os07t0506000-02)
MQTL7.3	Os07g0506700	GO:0042273	ribosomal large subunit biogenesis	WD40 repeat-like domain containing protein. (Os07t0506700-01)
MQTL7.3	Os07g0507000	GO:0004722	protein serine/threonine phosphatase activity	Protein phosphatase 2C. (Os07t0507000-01)
MQTL7.3	Os07g0507200	GO:0005874	microtubule	Cell cycle regulated microtubule associated protein domain containing protein. (Os07t0507200-01)
MQTL7.3	Os07g0507300	GO:0032147	activation of protein kinase activity	Similar to GCK-like kinase MIK. (Os07t0507300-01)%3BSimilar to GCK-like kinase MIK. (Os07t0507300-02)
MQTL7.3	Os07g0507700	GO:0005515	protein binding	Bromodomain domain containing protein. (Os07t0507700-01)
MQTL7.3	Os07g0508000	GO:0004386	helicase activity	Similar to ADR224Wp. (Os07t0508000-01)
MQTL7.3	Os07g0508101	GO:0016021	integral component of membrane	Conserved hypothetical protein. (Os07t0508101-01)
MQTL7.3	Os07g0508200	GO:0007275	multicellular organism development	Similar to SKIP interacting protein 30 (Fragment). (Os07t0508200-01)
MQTL7.3	Os07g0508300	GO:0005515	protein binding	Similar to SH3 domain-containing protein 3. (Os07t0508300-01)%3BSimilar to clathrin binding protein. (Os07t0508300-02)
MQTL7.3	Os07g0508500	GO:0051754	meiotic sister chromatid cohesion	Ser/Thr kinase%2C Generation of proper tension between homologous kinetochores (Os07t0508500-01)
MQTL7.3	Os07g0509200	GO:0015079	potassium ion transmembrane transporter activity	Similar to Potassium transporter 7 (AtPOT7) (AtHAK7). (Os07t0509200-01)
MQTL7.3	Os07g0509600	GO:0031167	rRNA methylation	Similar to ribosomal RNA adenine dimethylase family protein. (Os07t0509600-01)
MQTL7.3	Os07g0509800	GO:0019419	sulfate reduction	Similar to adenosine 5'-phosphosulfate reductase 2. (Os07t0509800-01)
MQTL7.3	Os07g0510100	GO:0008233	peptidase activity	Similar to Methionine aminopeptidase-like protein. (Os07t0510100-01)
MQTL7.3	Os07g0510200	GO:0046658	anchored component of plasma membrane	Glycoside hydrolase%2C family 17 protein. (Os07t0510200-01)%3BGlycoside hydrolase%2C family 17 protein. (Os07t0510200-02)%3BSimilar to glucan endo-1%2C3-beta-glucosidase 3. (Os07t0510200-03)
MQTL7.3	Os07g0510300	GO:0005737	cytoplasm	Conserved hypothetical protein. (Os07t0510300-00)
MQTL7.3	Os07g0510350	GO:0005737	cytoplasm	Similar to Endonuclease/exonuclease/phosphatase family protein. (Os07t0510350-00)
MQTL7.3	Os07g0510400	GO:0016758	hexosyltransferase activity	UDP-glucuronosyl/UDP-glucosyltransferase family protein. (Os07t0510400-01)%3BUDP-glucuronosyl/UDP-glucosyltransferase family protein. (Os07t0510400-02)
MQTL7.3	Os07g0510500	GO:0016758	hexosyltransferase activity	UDP-glucuronosyl/UDP-glucosyltransferase family protein. (Os07t0510500-01)
MQTL7.3	Os07g0510800	GO:0005737	cytoplasm	Hypothetical conserved gene. (Os07t0510800-02)
MQTL7.3	Os07g0510833	GO:0005507	copper ion binding	Similar to L-ascorbate oxidase. (Os07t0510833-00)
MQTL7.3	Os07g0510900	GO:0005507	copper ion binding	Similar to L-ascorbate oxidase. (Os07t0510900-01)
MQTL7.3	Os07g0511000	GO:0005096	GTPase activator activity	Conserved hypothetical protein. (Os07t0511000-01)
MQTL7.3	Os07g0512000	GO:0004664	prephenate dehydratase activity	Prephenate dehydratase domain containing protein. (Os07t0512000-01)
MQTL7.3	Os07g0512100	GO:0016020	membrane	Similar to protein binding protein. (Os07t0512100-01)
MQTL7.3	Os07g0512200	GO:0005874	microtubule	Similar to Symbiosis-related like protein. (Os07t0512200-01)
MQTL7.3	Os07g0513000	GO:0006754	ATP biosynthetic process	Similar to ATP synthase gamma chain%2C chloroplast (EC 3.6.1.34) (Fragment). (Os07t0513000-01)%3BSimilar to ATP synthase gamma chain%2C chloroplast (EC 3.6.1.34) (Fragment). (Os07t0513000-02)
MQTL7.3	Os07g0513100	GO:0006139	nucleobase-containing compound metabolic process	Similar to RRP6-like protein 3. (Os07t0513100-01)
MQTL7.3	Os07g0513200	GO:0005794	Golgi apparatus	Pentatricopeptide repeat domain containing protein. (Os07t0513200-01)%3BPentatricopeptide repeat domain containing protein. (Os07t0513200-02)%3BHypothetical conserved gene. (Os07t0513200-03)
MQTL7.3	Os07g0513600	GO:0051082	unfolded protein binding	Hypothetical conserved gene. (Os07t0513600-00)
MQTL7.3	Os07g0515100	GO:0005516	calmodulin binding	Calcium-dependent protein kinase%2C isoform 2 (EC 2.7.1.-) (CDPK 2). (Os07t0515100-01)%3BCalcium-dependent protein kinase%2C isoform 2 (EC 2.7.1.-) (CDPK 2). (Os07t0515100-02)
MQTL7.3	Os07g0515700	GO:0016567	protein ubiquitination	Similar to cDNA%2C clone: J100054L12%2C full insert sequence. (Os07t0515700-01)
MQTL7.3	Os07g0515900	GO:0016567	protein ubiquitination	Similar to cDNA%2C clone: J100054L12%2C full insert sequence. (Os07t0515900-00)
MQTL7.3	Os07g0516000	GO:0016021	integral component of membrane	Neuraminidase domain containing protein. (Os07t0516000-01)
MQTL7.3	Os07g0516100	GO:0004722	protein serine/threonine phosphatase activity	Hypothetical conserved gene. (Os07t0516100-00)
MQTL7.3	Os07g0516200	GO:0005829	cytosol	Similar to Endoribonuclease%2C L-PSP family. (Os07t0516200-01)
MQTL7.3	Os07g0516600	GO:0055085	transmembrane transport	Multi antimicrobial extrusion protein MatE family protein. (Os07t0516600-01)
MQTL7.3	Os07g0516900	GO:0003723	RNA binding	Similar to RNA Binding Protein 45. (Os07t0516900-01)%3BSimilar to RNA Binding Protein 45. (Os07t0516900-02)%3BNucleotide-binding%2C alpha-beta plait domain containing protein. (Os07t0516900-03)
MQTL7.3	Os07g0517000	GO:0004386	helicase activity	DNA/RNA helicase%2C C-terminal domain containing protein. (Os07t0517000-01)
MQTL7.3	Os07g0517100	GO:0051082	unfolded protein binding	Heat shock protein Hsp20 domain containing protein. (Os07t0517100-01)%3BHeat shock protein Hsp20 domain containing protein. (Os07t0517100-02)%3BSimilar to 18.8 kDa class V heat shock protein. (Os07t0517100-03)
MQTL7.3	Os07g0517300	GO:0051276	chromosome organization	Protein of unknown function DUF1032 family protein. (Os07t0517300-01)
MQTL7.3	Os07g0517400	GO:0007051	spindle organization	IQ motif%2C EF-hand binding site domain containing protein. (Os07t0517400-00)
MQTL7.3	Os07g0517600	GO:0005524	ATP binding	Similar to mitochondrial protein. (Os07t0517600-00)
MQTL7.3	Os07g0517700	GO:0005515	protein binding	F-box domain%2C Skp2-like domain containing protein. (Os07t0517700-00)
MQTL7.3	Os07g0517800	GO:0005524	ATP binding	Similar to mitochondrial protein. (Os07t0517800-00)
MQTL7.3	Os07g0517900	GO:0016705	oxidoreductase activity	Similar to taxane 10-beta-hydroxylase. (Os07t0517900-01)
MQTL7.3	Os07g0518100	GO:0016705	oxidoreductase activity	Cytochrome P450 family protein. (Os07t0518100-01)
MQTL7.3	Os07g0518500	GO:0016705	oxidoreductase activity	Similar to taxane 10-beta-hydroxylase. (Os07t0518500-01)%3BCytochrome P450 family protein. (Os07t0518500-02)%3BSimilar to taxane 10-beta-hydroxylase. (Os07t0518500-03)%3BSimilar to cDNA clone:J013020I02%2C full insert sequence. (Os07t0518500-04)
MQTL7.3	Os07g0519100	GO:0016705	oxidoreductase activity	Similar to taxane 10-beta-hydroxylase. (Os07t0519100-01)
MQTL7.3	Os07g0519300	GO:0016705	oxidoreductase activity	Similar to taxane 10-beta-hydroxylase. (Os07t0519300-01)
MQTL7.3	Os07g0519600	GO:0016705	oxidoreductase activity	Similar to taxane 10-beta-hydroxylase. (Os07t0519600-00)
MQTL7.3	Os07g0520100	GO:0016705	oxidoreductase activity	Similar to taxane 10-beta-hydroxylase. (Os07t0520100-00)
MQTL7.3	Os07g0520300	GO:0016705	oxidoreductase activity	Cytochrome P450 family protein. (Os07t0520300-01)
MQTL7.3	Os07g0520400	GO:0005874	microtubule	Similar to Potyviral helper component protease-interacting protein 2. (Os07t0520400-01)
MQTL7.3	Os07g0520800	GO:0009507	chloroplast	Ankyrin repeat-containing domain domain containing protein. (Os07t0520800-01)
MQTL7.3	Os07g0520900	GO:0016042	lipid catabolic process	Similar to galactolipase/ phospholipase. (Os07t0520900-01)%3BSimilar to predicted protein. (Os07t0520900-02)
MQTL7.3	Os07g0521500	GO:0043531	ADP binding	NB-ARC domain containing protein. (Os07t0521500-01)
MQTL7.3	Os07g0521800	GO:0043531	ADP binding	NB-ARC domain containing protein. (Os07t0521800-01)
MQTL7.3	Os07g0522500	GO:0042626	ATPase-coupled transmembrane transporter activity	Similar to PDR6 ABC transporter. (Os07t0522500-01)
MQTL7.3	Os07g0522600	GO:0016021	integral component of membrane	Similar to glutamate-gated kainate-type ion channel receptor subunit GluR5. (Os07t0522600-01)%3BSimilar to Glutamate receptor 3.4 precursor (Ligand-gated ion channel 3.4) (AtGLR4). Splice isoform 2. (Os07t0522600-02)
MQTL7.3	Os07g0522900	GO:0005525	GTP binding	Similar to SGP1 monomeric G-protein. (Os07t0522900-01)
MQTL7.3	Os07g0523100	GO:0022625	cytosolic large ribosomal subunit	Similar to 60S ribosomal protein L44. (Os07t0523100-00)
MQTL7.3	Os07g0523150	GO:0022625	cytosolic large ribosomal subunit	Similar to 60S ribosomal protein L44. (Os07t0523150-00)
MQTL7.3	Os07g0523300	GO:0003735	structural constituent of ribosome	Similar to 60S ribosomal protein L44. (Os07t0523300-01)%3BSimilar to 60S ribosomal protein L44. (Os07t0523300-02)%3BNon-protein coding transcript. (Os07t0523300-03)
MQTL7.3	Os07g0523400	GO:0022857	transmembrane transporter activity	Glucose-6-phosphate/phosphate-translocator precursor. (Os07t0523400-01)
MQTL7.3	Os07g0523500	GO:0003735	structural constituent of ribosome	Similar to 60S ribosomal protein L44. (Os07t0523500-01)%3BSimilar to 60S ribosomal protein L44. (Os07t0523500-02)%3BNon-protein coding transcript. (Os07t0523500-03)
MQTL7.3	Os07g0523600	GO:0022857	transmembrane transporter activity	Similar to Glucose-6-phosphate/phosphate-translocator precursor. (Os07t0523600-01)
MQTL7.3	Os07g0523700	GO:0003735	structural constituent of ribosome	Similar to 60S ribosomal protein L44. (Os07t0523700-01)%3BSimilar to 60S ribosomal protein L44. (Os07t0523700-02)%3BNon-protein coding transcript. (Os07t0523700-03)
MQTL7.3	Os07g0523965	GO:0022857	transmembrane transporter activity	Similar to Glucose-6-phosphate/phosphate-translocator precursor. (Os07t0523965-01)
MQTL7.3	Os07g0524000	GO:0010089	xylem development	Conserved hypothetical protein. (Os07t0524000-01)
MQTL7.3	Os07g0524100	GO:0006890	retrograde vesicle-mediated transport	Thioredoxin domain 2 containing protein. (Os07t0524100-01)
MQTL7.3	Os07g0524400	GO:0005886	plasma membrane	Similar to harpin-induced protein. (Os07t0524400-00)
MQTL7.3	Os07g0524900	GO:0022857	transmembrane transporter activity	Protein of unknown function DUF6%2C transmembrane domain containing protein. (Os07t0524900-01)
MQTL7.3	Os07g0525100	GO:0022857	transmembrane transporter activity	Putative integral membrane protein containing EamA-like transporter family domains%2C Regulation of intracellular auxin transport (Os07t0525100-01)
MQTL7.3	Os07g0525300	GO:0003677	DNA binding	Similar to HAT family dimerisation domain containing protein. (Os07t0525300-00)
MQTL7.3	Os07g0525400	GO:0006886	intracellular protein transport	RabGAP/TBC domain containing protein. (Os07t0525400-01)
MQTL7.3	Os07g0525500	GO:0016747	acyltransferase activity	Similar to chalcone synthase 8. (Os07t0525500-00)
MQTL7.3	Os07g0525900	GO:0016747	acyltransferase activity	Similar to Chalcone synthase. (Os07t0525900-00)
MQTL7.3	Os07g0526400	GO:0016747	acyltransferase activity	Polyketide synthase%2C type III domain containing protein. (Os07t0526400-01)
MQTL7.3	Os07g0526600	GO:0016787	hydrolase activity	Alpha/beta hydrolase fold-3 domain containing protein. (Os07t0526600-01)
MQTL7.3	Os07g0527000	GO:0022857	transmembrane transporter activity	Similar to nodulin-like protein. (Os07t0527000-00)
MQTL7.3	Os07g0527300	GO:0022857	transmembrane transporter activity	Similar to nodulin-like protein. (Os07t0527300-00)
MQTL7.3	Os07g0527800	GO:0005515	protein binding	Ankyrin repeat domain containing protein. (Os07t0527800-00)
MQTL7.3	Os07g0528900	GO:0006886	intracellular protein transport	Similar to SYP132. (Os07t0528900-00)
MQTL7.3	Os07g0529000	GO:0006099	tricarboxylic acid cycle	Similar to Isocitrate lyase (Fragment). (Os07t0529000-01)
MQTL7.3	Os07g0529600	GO:0046872	metal ion binding	Similar to Thiazole biosynthetic enzyme 1-1%2C chloroplast precursor. (Os07t0529600-01)%3BSimilar to Pathogen-induced defense-responsive protein 8. (Os07t0529600-02)
MQTL7.3	Os07g0529700	GO:0005975	carbohydrate metabolic process	Similar to Xyloglucan endotransglucosylase/hydrolase 1. (Os07t0529700-01)%3BSimilar to Xyloglucan endo-transglycosylase-like protein. (Os07t0529700-02)
MQTL7.3	Os07g0529800	GO:0006417	regulation of translation	Protein translation factor SUI1 homolog (GOS2 protein). (Os07t0529800-01)
MQTL7.3	Os07g0530100	GO:0008081	phosphoric diester hydrolase activity	Tyrosyl-DNA phosphodiesterase family protein. (Os07t0530100-01)
MQTL7.3	Os07g0530300	GO:0042273	ribosomal large subunit biogenesis	Protein of unknown function DUF1715%2C eukaryotic family protein. (Os07t0530300-01)
MQTL7.3	Os07g0530600	GO:0016772	transferase activity	Protein of unknown function DUF299 family protein. (Os07t0530600-01)
MQTL7.3	Os07g0530700	GO:0016021	integral component of membrane	Conserved hypothetical protein. (Os07t0530700-01)%3BConserved hypothetical protein. (Os07t0530700-02)
MQTL7.3	Os07g0531400	GO:0042744	hydrogen peroxide catabolic process	Similar to Peroxidase 27 precursor (EC 1.11.1.7) (Atperox P27) (PRXR7) (ATP12a). (Os07t0531400-01)%3BPlant peroxidase domain containing protein. (Os07t0531400-02)
MQTL7.3	Os07g0531500	GO:0046658	anchored component of plasma membrane	Harpin-induced 1 domain containing protein. (Os07t0531500-01)
MQTL7.3	Os07g0531600	GO:0006633	fatty acid biosynthetic process	Phospholipid/glycerol acyltransferase domain containing protein. (Os07t0531600-01)
MQTL7.3	Os07g0531700	GO:0003723	RNA binding	NUC153 domain containing protein. (Os07t0531700-01)
MQTL7.3	Os07g0531900	GO:0005524	ATP binding	Hypothetical conserved gene. (Os07t0531900-00)
MQTL7.3	Os07g0532500	GO:0005515	protein binding	Ankyrin repeat containing protein. (Os07t0532500-01)%3BHypothetical conserved gene. (Os07t0532500-02)
MQTL7.3	Os07g0532800	GO:0004190	aspartic-type endopeptidase activity	Peptidase A1 domain containing protein. (Os07t0532800-00)
MQTL7.3	Os07g0533000	GO:0004190	aspartic-type endopeptidase activity	Peptidase A1 domain containing protein. (Os07t0533000-00)
MQTL7.3	Os07g0533201	GO:0003677	DNA binding	Similar to WUSCHEL-related homeobox 7. (Os07t0533201-00)
MQTL7.3	Os07g0533300	GO:0008233	peptidase activity	Peptidase A1 domain containing protein. (Os07t0533300-00)
MQTL7.3	Os07g0533600	GO:0004190	aspartic-type endopeptidase activity	Peptidase aspartic%2C catalytic domain containing protein. (Os07t0533600-01)
MQTL7.3	Os07g0533800	GO:0004190	aspartic-type endopeptidase activity	Peptidase A1 domain containing protein. (Os07t0533800-01)
MQTL7.3	Os07g0533850	GO:0005515	protein binding	Hypothetical conserved gene. (Os07t0533850-00)
MQTL7.3	Os07g0534000	GO:0009507	chloroplast	Similar to permeases of the major facilitator superfamily. (Os07t0534000-01)
MQTL7.3	Os07g0534100	GO:0006468	protein phosphorylation	Protein kinase%2C catalytic domain domain containing protein. (Os07t0534100-00)
MQTL7.3	Os07g0534300	GO:0006468	protein phosphorylation	Hypothetical conserved gene. (Os07t0534300-01)
MQTL7.3	Os07g0534500	GO:0016021	integral component of membrane	Gnk2-homologous domain domain containing protein. (Os07t0534500-01)
MQTL7.3	Os07g0534700	GO:0006468	protein phosphorylation	Serine/threonine protein kinase-related domain containing protein. (Os07t0534700-01)
MQTL7.3	Os07g0535100	GO:0031146	SCF-dependent proteasomal ubiquitin-dependent protein catabolic process	Cyclin-like F-box domain containing protein. (Os07t0535100-01)
MQTL7.3	Os07g0535200	GO:0031146	SCF-dependent proteasomal ubiquitin-dependent protein catabolic process	Cyclin-like F-box domain containing protein. (Os07t0535200-01)
MQTL7.3	Os07g0535700	GO:0031146	SCF-dependent proteasomal ubiquitin-dependent protein catabolic process	F-box associated type 1 domain containing protein. (Os07t0535700-01)
MQTL7.3	Os07g0535800	GO:0006468	protein phosphorylation	Similar to SRK15 protein (Fragment). (Os07t0535800-01)
MQTL7.3	Os07g0537000	GO:0006468	protein phosphorylation	Similar to Receptor protein kinase. (Os07t0537000-01)%3BSimilar to receptor-like serine-threonine protein kinase. (Os07t0537000-02)
MQTL7.3	Os07g0537400	GO:0006468	protein phosphorylation	Similar to receptor-like serine-threonine protein kinase. (Os07t0537400-01)
MQTL7.3	Os07g0537500	GO:0006468	protein phosphorylation	Serine/threonine protein kinase-related domain containing protein. (Os07t0537500-01)
MQTL7.3	Os07g0537600	GO:0004672	protein kinase activity	Hypothetical conserved gene. (Os07t0537600-01)
MQTL7.3	Os07g0537900	GO:0006468	protein phosphorylation	Similar to SRK3 gene. (Os07t0537900-01)%3BHypothetical conserved gene. (Os07t0537900-02)
MQTL7.3	Os07g0538000	GO:0046658	anchored component of plasma membrane	Similar to hydrolase%2C hydrolyzing O-glycosyl compounds. (Os07t0538000-01)
MQTL7.3	Os07g0538200	GO:0006468	protein phosphorylation	Serine/threonine protein kinase-related domain containing protein. (Os07t0538200-01)%3BSerine/threonine protein kinase-related domain containing protein. (Os07t0538200-02)
MQTL7.3	Os07g0538300	GO:0016021	integral component of membrane	Hypothetical conserved gene. (Os07t0538300-01)
MQTL7.3	Os07g0538400	GO:0006468	protein phosphorylation	Similar to Receptor-like protein kinase 4. (Os07t0538400-01)
MQTL7.3	Os07g0538700	GO:0006468	protein phosphorylation	Hypothetical conserved gene. (Os07t0538700-01)
MQTL7.3	Os07g0539100	GO:0046658	anchored component of plasma membrane	Glycoside hydrolase%2C family 17 protein. (Os07t0539100-01)%3BGlycoside hydrolase%2C family 17 protein. (Os07t0539100-02)
MQTL7.3	Os07g0539300	GO:0046658	anchored component of plasma membrane	Glycoside hydrolase%2C family 17 protein. (Os07t0539300-01)%3BGlycoside hydrolase%2C family 17 protein. (Os07t0539300-02)
MQTL7.3	Os07g0539400	GO:0046658	anchored component of plasma membrane	Similar to hydrolase%2C hydrolyzing O-glycosyl compounds. (Os07t0539400-00)
MQTL7.3	Os07g0539700	GO:0004672	protein kinase activity	Hypothetical conserved gene. (Os07t0539700-01)
MQTL7.3	Os07g0539900	GO:0046658	anchored component of plasma membrane	Similar to Beta-1%2C3-glucanase-like protein. (Os07t0539900-01)
MQTL7.3	Os07g0540000	GO:0008374	O-acyltransferase activity	Similar to Wax synthase isoform 1. (Os07t0540000-00)
MQTL7.3	Os07g0540100	GO:0006468	protein phosphorylation	Serine/threonine protein kinase-related domain containing protein. (Os07t0540100-01)
MQTL7.3	Os07g0540200	GO:0005634	nucleus	Similar to OSIGBa0116M22.12 protein. (Os07t0540200-01)
MQTL7.3	Os07g0540366	GO:0005515	protein binding	Similar to kelch repeat-containing protein. (Os07t0540366-01)
MQTL7.3	Os07g0540500	GO:0006468	protein phosphorylation	Similar to receptor-like protein kinase RK20-1. (Os07t0540500-00)
MQTL7.3	Os07g0540800	GO:0006468	protein phosphorylation	Protein kinase%2C catalytic domain domain containing protein. (Os07t0540800-00)
MQTL7.3	Os07g0541000	GO:0006468	protein phosphorylation	Similar to Receptor protein kinase. (Os07t0541000-01)
MQTL7.3	Os07g0541200	GO:0006468	protein phosphorylation	Similar to receptor-like serine-threonine protein kinase. (Os07t0541200-00)
MQTL7.3	Os07g0541400	GO:0006468	protein phosphorylation	Similar to Receptor protein kinase. (Os07t0541400-01)
MQTL7.3	Os07g0541500	GO:0006468	protein phosphorylation	Similar to KI domain interacting kinase 1. (Os07t0541500-01)
MQTL7.3	Os07g0541600	GO:0016021	integral component of membrane	Similar to cDNA clone:002-112-D06%2C full insert sequence. (Os07t0541600-01)%3BConserved hypothetical protein. (Os07t0541600-02)
MQTL7.3	Os07g0541700	GO:0006468	protein phosphorylation	Similar to receptor-like serine-threonine protein kinase. (Os07t0541700-01)
MQTL7.3	Os07g0541800	GO:0006468	protein phosphorylation	Similar to KI domain interacting kinase 1. (Os07t0541800-01)
MQTL7.3	Os07g0541900	GO:0006468	protein phosphorylation	Similar to KI domain interacting kinase 1. (Os07t0541900-01)
MQTL7.3	Os07g0542400	GO:0005524	ATP binding	Similar to Receptor protein kinase. (Os07t0542400-01)%3BSimilar to receptor-like protein kinase RK20-1. (Os07t0542400-02)
MQTL7.3	Os07g0542600	GO:0006468	protein phosphorylation	Similar to receptor-like protein kinase RK20-1. (Os07t0542600-01)
MQTL7.3	Os07g0542800	GO:0005515	protein binding	Similar to H0306B06.7 protein. (Os07t0542800-00)
MQTL7.3	Os07g0542900	GO:0046658	anchored component of plasma membrane	Similar to blue copper protein. (Os07t0542900-00)
MQTL7.3	Os07g0543000	GO:0046983	protein dimerization activity	Similar to Helix-loop-helix-like protein (Fragment). (Os07t0543000-01)%3BSimilar to Helix-loop-helix-like protein (Fragment). (Os07t0543000-02)
MQTL7.3	Os07g0543100	GO:0000272	polysaccharide catabolic process	Similar to Beta-amylase (EC 3.2.1.2). (Os07t0543100-00)
MQTL7.3	Os07g0543300	GO:0000272	polysaccharide catabolic process	Similar to Beta-amylase. (Os07t0543300-00)
MQTL7.3	Os07g0543500	GO:0016021	integral component of membrane	Armadillo-like helical domain containing protein. (Os07t0543500-00)
MQTL7.3	Os07g0543600	GO:0009058	biosynthetic process	Six-bladed beta-propeller%2C TolB-like domain containing protein. (Os07t0543600-00)
MQTL7.3	Os07g0544800	GO:0009654	photosystem II oxygen evolving complex	Similar to Oxygen-evolving enhancer protein 3-2%2C chloroplast precursor (OEE3) (16 kDa subunit of oxygen evolving system of photosystem II) (OEC 16 kDa subunit) (Ferredoxin-NADP reductase binding protein) (BP). (Os07t0544800-01)
MQTL7.3	Os07g0544900	GO:0003735	structural constituent of ribosome	Ribosomal protein L28 family protein. (Os07t0544900-01)
MQTL7.3	Os07g0545100	GO:0016021	integral component of membrane	Protein of unknown function DUF1218 family protein. (Os07t0545100-01)
MQTL7.3	Os07g0545300	GO:0046982	protein heterodimerization activity	Similar to Histone H2A. (Os07t0545300-01)
MQTL7.3	Os07g0545400	GO:0046982	protein heterodimerization activity	Protein H2A. (Os07t0545400-01)%3BNon-protein coding transcript. (Os07t0545400-02)
MQTL7.3	Os07g0545500	GO:0016021	integral component of membrane	Similar to VMP4 protein. (Os07t0545500-01)%3BSimilar to cDNA clone:J033131F22%2C full insert sequence. (Os07t0545500-02)
MQTL7.3	Os07g0545800	GO:0043565	sequence-specific DNA binding	Similar to Chitin-inducible gibberellin-responsive protein. (Os07t0545800-01)
MQTL7.3	Os07g0545900	GO:0005515	protein binding	Similar to EMB1417. (Os07t0545900-01)
MQTL7.3	Os07g0546000	GO:0004452	isopentenyl-diphosphate delta-isomerase activity	Similar to Isopentenyl pyrophosphate:dimethyllallyl pyrophosphate isomerase (EC 5.3.3.2) (Fragment). (Os07t0546000-01)
MQTL7.3	Os07g0546100	GO:0003743	translation initiation factor activity	Conserved hypothetical protein. (Os07t0546100-01)%3BHypothetical conserved gene. (Os07t0546100-02)
MQTL7.3	Os07g0546400	GO:0016567	protein ubiquitination	NPH3 domain containing protein. (Os07t0546400-01)
MQTL7.3	Os07g0546600	GO:0003747	translation release factor activity	Similar to Translation releasing factor RF-2. (Os07t0546600-01)
MQTL7.3	Os07g0546700	GO:0022625	cytosolic large ribosomal subunit	Similar to 60S ribosomal protein L38. (Os07t0546700-01)
MQTL7.3	Os07g0546750	GO:0016788	hydrolase activity	Hypothetical conserved gene. (Os07t0546750-00)
MQTL7.3	Os07g0546800	GO:0005515	protein binding	F-box domain%2C cyclin-like domain containing protein. (Os07t0546800-00)
MQTL7.3	Os07g0547100	GO:0016021	integral component of membrane	F-box domain%2C cyclin-like domain containing protein. (Os07t0547100-00)
MQTL7.3	Os07g0548100	GO:0005515	protein binding	Hypothetical conserved gene. (Os07t0548100-00)
MQTL7.3	Os07g0548300	GO:0009507	chloroplast	Hypothetical conserved gene. (Os07t0548300-01)
MQTL7.3	Os07g0548800	GO:0016021	integral component of membrane	Conserved hypothetical protein. (Os07t0548800-01)
MQTL7.3	Os07g0548900	GO:0006511	ubiquitin-dependent protein catabolic process	Hypothetical conserved gene. (Os07t0548900-01)
MQTL7.3	Os07g0549100	GO:0016021	integral component of membrane	Conserved hypothetical protein. (Os07t0549100-01)
MQTL7.3	Os07g0549200	GO:0005515	protein binding	Pentatricopeptide repeat domain containing protein. (Os07t0549200-01)%3BPentatricopeptide repeat domain containing protein. (Os07t0549200-02)
MQTL7.3	Os07g0549600	GO:0046983	protein dimerization activity	Similar to Undeveloped tapetum 1. (Os07t0549600-01)
MQTL7.3	Os07g0549700	GO:0046961	proton-transporting ATPase activity	Armadillo-like helical domain containing protein. (Os07t0549700-01)
MQTL7.3	Os07g0549800	GO:0003723	RNA binding	Similar to RGP-3 (Fragment). (Os07t0549800-01)
MQTL7.3	Os07g0549900	GO:0046982	protein heterodimerization activity	Similar to Histone H4. (Os07t0549900-00)
MQTL7.3	Os07g0550500	GO:0048544	recognition of pollen	Hypothetical conserved gene. (Os07t0550500-01)
MQTL7.3	Os07g0550600	GO:0016747	acyltransferase activity	Transferase family protein. (Os07t0550600-01)
MQTL7.3	Os07g0550900	GO:0048544	recognition of pollen	Similar to Receptor-like protein kinase 6. (Os07t0550900-01)
MQTL7.3	Os07g0551300	GO:0048544	recognition of pollen	Similar to KI domain interacting kinase 1. (Os07t0551300-01)
MQTL7.3	Os07g0551600	GO:0016760	cellulose synthase (UDP-forming) activity	Similar to Cellulose synthase-like CslF9. (Os07t0551600-01)
MQTL7.3	Os07g0551700	GO:0016760	cellulose synthase (UDP-forming) activity	Similar to Cellulose synthase (Fragment). (Os07t0551700-01)
MQTL7.3	Os07g0551750	GO:0016021	integral component of membrane	Hypothetical protein. (Os07t0551750-00)
MQTL7.3	Os07g0552400	GO:0005886	plasma membrane	Similar to Mixed-linked glucan synthase 2. (Os07t0552400-00)
MQTL7.3	Os07g0552800	GO:0016760	cellulose synthase (UDP-forming) activity	Cellulose synthase family protein. (Os07t0552800-01)%3BSimilar to Mixed-linked glucan synthase 2. (Os07t0552800-02)
MQTL7.3	Os07g0553000	GO:0016760	cellulose synthase (UDP-forming) activity	Similar to Mixed-linked glucan synthase 2. (Os07t0553000-00)
MQTL7.3	Os07g0553400	GO:0016760	cellulose synthase (UDP-forming) activity	Cellulose synthase-like protein (Os07t0553400-01)
MQTL7.3	Os07g0553633	GO:0048544	recognition of pollen	Serine/threonine protein kinase-related domain containing protein. (Os07t0553633-01)
MQTL7.3	Os07g0553700	GO:0005743	mitochondrial inner membrane	Similar to Light induced protein like. (Os07t0553700-01)
MQTL7.3	Os07g0553800	GO:0016021	integral component of membrane	Conserved hypothetical protein. (Os07t0553800-00)
MQTL7.3	Os07g0554200	GO:0005515	protein binding	F-box domain%2C Skp2-like domain containing protein. (Os07t0554200-00)
MQTL7.3	Os07g0554500	GO:0005515	protein binding	Similar to OSIGBa0107A02.1 protein. (Os07t0554500-00)
MQTL7.3	Os07g0554600	GO:0005515	protein binding	F-box domain%2C Skp2-like domain containing protein. (Os07t0554600-01)
MQTL7.3	Os07g0554900	GO:0005515	protein binding	Cyclin-like F-box domain containing protein. (Os07t0554900-01)
MQTL7.3	Os07g0555000	GO:0005515	protein binding	F-box domain%2C Skp2-like domain containing protein. (Os07t0555000-01)
MQTL7.3	Os07g0555200	GO:0003723	RNA binding	Similar to Eukaryotic translation initiation factor 4g (Fragment). (Os07t0555200-01)%3BSimilar to Eukaryotic translation initiation factor 4g (Fragment). (Os07t0555200-02)%3BSimilar to predicted protein. (Os07t0555200-03)%3BSimilar to predicted protein. (Os07t0555200-04)%3BSimilar to predicted protein. (Os07t0555200-05)
MQTL7.3	Os07g0556000	GO:0000079	regulation of cyclin-dependent protein serine/threonine kinase activity	Cyclin D domain containing protein. (Os07t0556000-01)
MQTL7.3	Os07g0556200	GO:0022900	electron transport chain	Rieske [2Fe-2S] region domain containing protein. (Os07t0556200-01)
MQTL7.3	Os07g0556300	GO:0005634	nucleus	Octicosapeptide/Phox/Bem1p domain containing protein. (Os07t0556300-01)
MQTL7.3	Os07g0556800	GO:0017148	negative regulation of translation	Ribosome-inactivating protein family protein. (Os07t0556800-01)
MQTL7.3	Os07g0557100	GO:0005337	nucleoside transmembrane transporter activity	Delayed-early response protein/equilibrative nucleoside transporter family protein. (Os07t0557100-01)
MQTL7.3	Os07g0557200	GO:0005337	nucleoside transmembrane transporter activity	Delayed-early response protein/equilibrative nucleoside transporter family protein. (Os07t0557200-01)
MQTL7.3	Os07g0557400	GO:0005337	nucleoside transmembrane transporter activity	Delayed-early response protein/equilibrative nucleoside transporter family protein. (Os07t0557400-01)
MQTL7.3	Os07g0557500	GO:0005634	nucleus	WRC domain containing protein. (Os07t0557500-01)%3BHypothetical conserved gene. (Os07t0557500-02)
MQTL7.3	Os07g0558100	GO:0043565	sequence-specific DNA binding	Similar to Myb-related transcription factor LBM1. (Os07t0558100-00)
MQTL7.3	Os07g0558200	GO:0046854	phosphatidylinositol phosphate biosynthetic process	Inositol monophosphatase family protein. (Os07t0558200-01)%3BSimilar to predicted protein. (Os07t0558200-02)
MQTL7.3	Os07g0558300	GO:0046854	phosphatidylinositol phosphate biosynthetic process	Inositol monophosphatase family protein. (Os07t0558300-01)
MQTL7.3	Os07g0558400	GO:0009765	photosynthesis	Similar to Chlorophyll a/b-binding protein CP29 precursor. (Os07t0558400-01)
MQTL7.3	Os07g0558500	GO:0010207	photosystem II assembly	Inositol phosphatase-like protein. (Os07t0558500-01)%3BSimilar to Protein THYLAKOID FORMATION1%2C chloroplastic. (Os07t0558500-02)
MQTL7.3	Os07g0558800	GO:0005789	endoplasmic reticulum membrane	PapD-like domain containing protein. (Os07t0558800-01)
MQTL7.3	Os07g0559700	GO:0022857	transmembrane transporter activity	Similar to Monosaccharide transporter 3. (Os07t0559700-00)
MQTL7.3	Os07g0560300	GO:0005515	protein binding	Armadillo-like helical domain containing protein. (Os07t0560300-01)
MQTL7.3	Os07g0561101	GO:0005199	structural constituent of cell wall	Hypothetical conserved gene. (Os07t0561101-01)
MQTL7.3	Os07g0561300	GO:0005515	protein binding	Cyclin-like F-box domain containing protein. (Os07t0561300-01)
MQTL7.3	Os07g0561500	GO:0016491	oxidoreductase activity	Short-chain dehydrogenase/reductase SDR domain containing protein. (Os07t0561500-01)
MQTL7.3	Os07g0561800	GO:0022857	transmembrane transporter activity	Similar to carbohydrate transporter/ sugar porter. (Os07t0561800-01)%3BSimilar to carbohydrate transporter/ sugar porter. (Os07t0561800-02)
MQTL7.3	Os07g0562051	GO:0016757	glycosyltransferase activity	Similar to exostosin family protein. (Os07t0562051-00)
MQTL7.3	Os07g0562400	GO:0022857	transmembrane transporter activity	Major facilitator superfamily protein. (Os07t0562400-01)
MQTL7.3	Os07g0562700	GO:0009765	photosynthesis	Similar to Type III chlorophyll a/b-binding protein (Fragment). (Os07t0562700-01)%3BSimilar to Type III chlorophyll a/b-binding protein (Fragment). (Os07t0562700-02)
MQTL7.3	Os07g0562800	GO:0016459	myosin complex	Similar to Myosin heavy chain class VIII A2 protein. (Os07t0562800-01)%3BSimilar to Myosin heavy chain class VIII A2 protein. (Os07t0562800-02)%3BSimilar to Myosin heavy chain class VIII A2 protein. (Os07t0562800-03)
MQTL7.3	Os07g0563300	GO:0003677	DNA binding	B3 domain transcriptional repressor%2C Regulator of seed germination and seedling development (Os07t0563300-01)
MQTL7.3	Os07g0563400	GO:0016021	integral component of membrane	Protein of unknown function DUF761%2C plant family protein. (Os07t0563400-01)
MQTL7.3	Os07g0563600	GO:0006355	regulation of transcription	FAR1 domain containing protein. (Os07t0563600-01)
MQTL7.3	Os07g0563700	GO:0033588	elongator holoenzyme complex	IKI3 family protein. (Os07t0563700-01)
MQTL7.3	Os07g0564100	GO:0016758	hexosyltransferase activity	UDP-glucuronosyl/UDP-glucosyltransferase family protein. (Os07t0564100-01)
MQTL7.3	Os07g0564500	GO:0016491	oxidoreductase activity	Pyridine nucleotide-disulphide oxidoreductase%2C NAD-binding region domain containing protein. (Os07t0564500-01)
MQTL7.3	Os07g0564533	GO:0003677	DNA binding	Similar to HAT family dimerisation domain containing protein. (Os07t0564533-00)
MQTL7.3	Os07g0564600	GO:0006897	endocytosis	Similar to Secretory carrier membrane protein. (Os07t0564600-01)%3BSimilar to Secretory carrier membrane protein. (Os07t0564600-02)
MQTL7.3	Os07g0565000	GO:0003735	structural constituent of ribosome	Similar to 40S ribosomal protein S11. (Os07t0565000-01)
MQTL7.3	Os07g0565100	GO:0003735	structural constituent of ribosome	Similar to 40S ribosomal protein S11. (Os07t0565100-00)
MQTL7.3	Os07g0565300	GO:0005515	protein binding	Bromodomain containing protein. (Os07t0565300-01)
MQTL7.3	Os07g0565400	GO:0006468	protein phosphorylation	Similar to SRF8 (STRUBBELIG-RECEPTOR FAMILY 8). (Os07t0565400-01)
MQTL7.3	Os07g0565600	GO:0003755	peptidyl-prolyl cis-trans isomerase activity	Similar to predicted protein. (Os07t0565600-01)%3BSimilar to Peptidyl-prolyl cis-trans isomerase TLP38%2C chloroplast precursor (EC 5.2.1.8) (PPIase) (Rotamase) (Thylakoid lumen PPIase of 38 kDa) (p38). (Os07t0565600-02)
MQTL7.3	Os07g0565700	GO:0016020	membrane	Alpha/beta hydrolase family protein. (Os07t0565700-01)%3BAlpha/beta hydrolase family protein. (Os07t0565700-02)
MQTL7.3	Os07g0566200	GO:0016311	dephosphorylation	Similar to catalytic/ protein phosphatase type 2C. (Os07t0566200-01)%3BSimilar to catalytic/ protein phosphatase type 2C. (Os07t0566200-02)
MQTL7.3	Os07g0566500	GO:0048653	anther development	Similar to NAC domain protein. (Os07t0566500-01)
MQTL7.3	Os07g0566800	GO:0007165	signal transduction	Toll-Interleukin receptor domain containing protein. (Os07t0566800-01)
MQTL7.3	Os07g0567000	GO:0016757	glycosyltransferase activity	Similar to Exostosin-like. (Os07t0567000-00)
MQTL7.3	Os07g0567100	GO:0016705	oxidoreductase activity	Similar to CYP51G1. (Os07t0567100-00)
MQTL7.3	Os07g0567250	GO:0016021	integral component of membrane	Hypothetical protein. (Os07t0567250-00)
MQTL7.3	Os07g0567400	GO:0022900	electron transport chain	Similar to Cytochrome c6. (Os07t0567400-01)
MQTL7.3	Os07g0567900	GO:0005886	plasma membrane	Conserved hypothetical protein. (Os07t0567900-00)
MQTL7.3	Os07g0568000	GO:0006887	exocytosis	Apolipophorin III-like domain containing protein. (Os07t0568000-01)%3BSimilar to predicted protein. (Os07t0568000-02)%3BSimilar to predicted protein. (Os07t0568000-03)%3BApolipophorin III-like domain containing protein. (Os07t0568000-04)
MQTL7.3	Os07g0568100	GO:0006468	protein phosphorylation	LRR protein kinase%2C Common symbiosis signaling (SYM) pathway (Os07t0568100-01)
MQTL7.3	Os07g0568200	GO:0003714	transcription corepressor activity	Homeodomain-related containing protein. (Os07t0568200-01)
MQTL7.3	Os07g0568300	GO:0003677	DNA binding	Similar to ZF protein (Fragment). (Os07t0568300-01)%3BSimilar to ZF protein (Fragment). (Os07t0568300-02)
MQTL7.3	Os07g0568400	GO:0016020	membrane	TB2/DP1 and HVA22 related protein family protein. (Os07t0568400-01)
MQTL7.3	Os07g0568500	GO:0016021	integral component of membrane	Peptidase aspartic%2C active site domain containing protein. (Os07t0568500-01)%3BPeptidase aspartic%2C active site domain containing protein. (Os07t0568500-02)%3BPeptidase aspartic%2C active site domain containing protein. (Os07t0568500-03)
MQTL7.3	Os07g0568600	GO:0005516	calmodulin binding	Similar to Calcium-dependent protein kinase. (Os07t0568600-01)%3BSimilar to calcium-dependent protein kinase%2C isoform AK1. (Os07t0568600-02)
MQTL7.3	Os07g0568700	GO:0004857	enzyme inhibitor activity	Polygalacturonase-inhibiting protein%2C Inhibitor of fungal polygalacturonase%2C Regulation of floral organ number (Os07t0568700-02)
MQTL7.3	Os07g0568900	GO:0009535	chloroplast thylakoid membrane	Conserved hypothetical protein. (Os07t0568900-01)
MQTL7.3	Os07g0569100	GO:0009738	abscisic acid-activated signaling pathway	Remorin protein%2C Coordination of interlink between abscisic acid (ABA) and brassinosteroid (BR) signaling (Os07t0569100-01)
MQTL7.3	Os07g0569550	GO:0030246	carbohydrate binding	Similar to protein kinase. (Os07t0569550-00)
MQTL7.3	Os07g0569600	GO:0015979	photosynthesis	Chaperonin-like RbcX domain containing protein. (Os07t0569600-01)
MQTL7.3	Os07g0569700	GO:0003676	nucleic acid binding	Zinc finger AN1 and C2H2 domain-containing stress-associated protein%2C Stress response%2C Regulation of the expression of stress-associated genes (Os07t0569700-01)
MQTL7.3	Os07g0569800	GO:0030246	carbohydrate binding	Similar to protein kinase. (Os07t0569800-01)
MQTL7.3	Os07g0570100	GO:0005750	mitochondrial respiratory chain complex III	Similar to predicted protein. (Os07t0570100-01)
MQTL7.3	Os07g0570300	GO:0051603	proteolysis involved in cellular protein catabolic process	Peptidase M16%2C core domain containing protein. (Os07t0570300-01)
MQTL7.3	Os07g0570500	GO:0005750	mitochondrial respiratory chain complex III	Similar to predicted protein. (Os07t0570500-01)
MQTL7.3	Os07g0570550	GO:0022900	electron transport chain	Cupredoxin domain containing protein. (Os07t0570550-00)
MQTL7.3	Os07g0570600	GO:0022900	electron transport chain	Cupredoxin domain containing protein. (Os07t0570600-01)
MQTL7.3	Os07g0570700	GO:0005507	copper ion binding	Ribosome recycling factor family protein. (Os07t0570700-01)
MQTL7.3	Os07g0571100	GO:0042752	regulation of circadian rhythm	Conserved hypothetical protein. (Os07t0571100-01)%3BHypothetical conserved gene. (Os07t0571100-02)%3BHypothetical conserved gene. (Os07t0571100-03)
MQTL7.3	Os07g0571200	GO:0016021	integral component of membrane	Hypothetical protein. (Os07t0571200-00)
MQTL7.3	Os07g0571500	GO:0016021	integral component of membrane	Similar to Transmembrane protein 49. (Os07t0571500-00)
MQTL7.3	Os07g0571600	GO:0016872	intramolecular lyase activity	Chalcone isomerase domain containing protein. (Os07t0571600-00)
MQTL7.3	Os07g0571700	GO:0022857	transmembrane transporter activity	Similar to Transporter-like protein. (Os07t0571700-01)
MQTL7.3	Os07g0571800	GO:0009944	polarity specification of adaxial/abaxial axis	Similar to Protein YABBY 7. (Os07t0571800-01)
MQTL7.3	Os07g0571900	GO:0000350	generation of catalytic spliceosome for second transesterification step	Prp18 domain containing protein. (Os07t0571900-01)
MQTL7.3	Os07g0572000	GO:0048188	Set1C/COMPASS complex	WD40 protein (Os07t0572000-01)
MQTL7.3	Os07g0572050	GO:0008131	primary amine oxidase activity	Similar to Copper amine oxidase. (Os07t0572050-00)
MQTL7.3	Os07g0572100	GO:0008131	primary amine oxidase activity	Similar to Amine oxidase like protein (EC 1.4.3.6) (Copper amine oxidase). (Os07t0572100-01)
MQTL7.3	Os07g0572600	GO:0016021	integral component of membrane	Similar to F20D23.3 protein. (Os07t0572600-01)
MQTL7.3	Os07g0572800	GO:0004672	protein kinase activity	WNK (With No Lysine) kinase%2C Ser/thr protein kinase family member%2C Abiotic stress tolerance%2C Internal circadian rhythm (Os07t0572800-01)%3BHypothetical conserved gene. (Os07t0572800-02)
MQTL7.3	Os07g0572900	GO:0005730	nucleolus	Similar to 40S ribosomal protein S13. (Os07t0572900-01)
MQTL7.3	Os07g0573100	GO:0004020	adenylylsulfate kinase activity	Similar to Adenylyl-sulfate kinase 1%2C chloroplast precursor (EC 2.7.1.25) (APS kinase) (Adenosine-5'phosphosulfate kinase) (ATP adenosine-5'- phosphosulfate 3'-phosphotransferase). (Os07t0573100-01)
MQTL7.3	Os07g0573300	GO:0046872	metal ion binding	FYVE finger-containing phosphoinositide kinase (EC 2.7.1.68) (1- phosphatidylinositol-4-phosphate 5-kinase) (PIP5K) (PtdIns(4)P-5- kinase) (PIKfyve) (p235). Splice isoform p235S. (Os07t0573300-01)%3BSimilar to FYVE finger-containing phosphoinositide kinase (EC 2.7.1.68) (1- phosphatidylinositol-4-phosphate 5-kinase) (PIP5K) (PtdIns(4)P-5- kinase) (PIKfyve) (p235). (Os07t0573300-02)
MQTL7.3	Os07g0573600	GO:0006367	transcription initiation from RNA polymerase II promoter	Nucleotide excision repair%2C TFIIH%2C subunit TTDA domain containing protein. (Os07t0573600-01)
MQTL7.3	Os07g0573700	GO:0015165	pyrimidine nucleotide-sugar transmembrane transporter activity	Nucleotide-sugar transporter family protein. (Os07t0573700-01)
MQTL7.3	Os07g0573800	GO:0048037	(obsolete) cofactor binding	Similar to root border cell-specific protein. (Os07t0573800-01)%3BFMN-binding split barrel domain containing protein. (Os07t0573800-02)%3BFMN-binding split barrel domain containing protein. (Os07t0573800-03)%3BHypothetical protein. (Os07t0573800-04)
MQTL7.3	Os07g0573900	GO:0016021	integral component of membrane	Hypothetical conserved gene. (Os07t0573900-00)
MQTL7.3	Os07g0574100	GO:0004672	protein kinase activity	Similar to receptor-kinase isolog. (Os07t0574100-00)
MQTL7.3	Os07g0574200	GO:0005634	nucleus	Ubiquitin supergroup domain containing protein. (Os07t0574200-00)
MQTL7.3	Os07g0574500	GO:0005634	nucleus	Ubiquitin domain containing protein. (Os07t0574500-01)
MQTL7.3	Os07g0574600	GO:0005634	nucleus	Hypothetical conserved gene. (Os07t0574600-00)
MQTL7.3	Os07g0574800	GO:0005525	GTP binding	Tubulin alpha-1 chain. (Os07t0574800-01)%3BTubulin alpha-1 chain. (Os07t0574800-02)
MQTL7.3	Os07g0575000	GO:0003677	DNA binding	Pathogenesis-related transcriptional factor/ERF%2C DNA-binding domain containing protein. (Os07t0575000-00)
MQTL7.3	Os07g0575100	GO:0006886	intracellular protein transport	Similar to predicted protein. (Os07t0575100-00)
MQTL7.3	Os07g0575500	GO:0005975	carbohydrate metabolic process	Similar to beta-hexosaminidase. (Os07t0575500-00)
MQTL7.3	Os07g0575600	GO:0030246	carbohydrate binding	Similar to Lectin receptor-type kinase. (Os07t0575600-01)%3BSimilar to Lectin-like receptor kinase 7%3B2. (Os07t0575600-02)
MQTL7.3	Os07g0575700	GO:0030246	carbohydrate binding	Similar to Lectin-like receptor kinase 7%3B2. (Os07t0575700-01)
MQTL7.3	Os07g0575750	GO:0030246	carbohydrate binding	Similar to Lectin receptor-type kinase. (Os07t0575750-00)
MQTL7.3	Os07g0575800	GO:0016787	hydrolase activity	Similar to hydrolase%2C alpha/beta fold family protein. (Os07t0575800-01)
MQTL7.3	Os07g0576000	GO:0016765	transferase activity	UbiA prenyltransferase family protein. (Os07t0576000-01)%3BHomogentisic acid geranylgeranyl transferase. (Os07t0576000-02)%3BNon-protein coding transcript. (Os07t0576000-03)
MQTL7.3	Os07g0576600	GO:0005829	cytosol	Conserved hypothetical protein. (Os07t0576600-00)
MQTL7.3	Os07g0577300	GO:0046658	anchored component of plasma membrane	Glycoside hydrolase%2C family 17 protein. (Os07t0577300-01)
MQTL7.3	Os07g0577400	GO:0010099	regulation of photomorphogenesis	Similar to Constitutive photomorphogenesis protein 10. (Os07t0577400-01)
MQTL7.3	Os07g0577600	GO:0009765	photosynthesis	Similar to Type II chlorophyll a/b binding protein from photosystem I precursor. (Os07t0577600-01)%3BSimilar to Chlorophyll a-b binding protein. (Os07t0577600-02)
MQTL7.3	Os07g0577700	GO:0006099	tricarboxylic acid cycle	Succinyl-CoA synthetase-like domain containing protein. (Os07t0577700-01)
MQTL7.3	Os07g0577900	GO:0005484	SNAP receptor activity	Target SNARE coiled-coil region domain containing protein. (Os07t0577900-01)
MQTL7.3	Os07g0578200	GO:0005215	transporter activity	Major facilitator superfamily%2C general substrate transporter domain containing protein. (Os07t0578200-01)
MQTL7.3	Os07g0578300	GO:0008236	serine-type peptidase activity	Peptidase S8%2C subtilisin-related domain containing protein. (Os07t0578300-01)
MQTL7.3	Os07g0578800	GO:0009451	RNA modification	Pentatricopeptide repeat domain containing protein. (Os07t0578800-00)
MQTL7.3	Os07g0580500	GO:0003677	DNA binding	Transcription factor%2C Brassinosteroid (BR)-regulated growth response%2C Feedback inhibition of BR biosynthesis (Os07t0580500-01)
MQTL7.3	Os07g0580700	GO:0016021	integral component of membrane	Integrin alpha chain%2C C-terminal cytoplasmic region%2C conserved site domain containing protein. (Os07t0580700-01)
MQTL7.3	Os07g0580733	GO:0016021	integral component of membrane	Protein of unknown function DUF2921 domain containing protein. (Os07t0580733-00)
MQTL7.3	Os07g0580766	GO:0043231	intracellular membrane-bounded organelle	Protein of unknown function DUF2921 domain containing protein. (Os07t0580766-00)
MQTL7.3	Os07g0580900	GO:0008299	isoprenoid biosynthetic process	Similar to GGDP synthase. (Os07t0580900-01)%3BSimilar to GGDP synthase. (Os07t0580900-02)
MQTL7.3	Os07g0581000	GO:0022857	transmembrane transporter activity	Protein of unknown function DUF250 domain containing protein. (Os07t0581000-01)%3BProtein of unknown function DUF250 domain containing protein. (Os07t0581000-02)
MQTL7.3	Os07g0581100	GO:0006338	chromatin remodeling	Similar to ruvB-like 2. (Os07t0581100-00)
MQTL7.3	Os07g0581366	GO:0003676	nucleic acid binding	Zinc finger%2C C2H2 domain containing protein. (Os07t0581366-00)
MQTL7.3	Os07g0581700	GO:0043565	sequence-specific DNA binding	Homeodomain-leucine zipper (HD-Zip) transcription factor%2C Regulation of panicle development (Os07t0581700-01)
MQTL7.3	Os07g0582400	GO:0022857	transmembrane transporter activity	Similar to Proton myo-inositol cotransporter. (Os07t0582400-01)
MQTL7.3	Os07g0582500	GO:0022857	transmembrane transporter activity	Similar to Proton myo-inositol cotransporter. (Os07t0582500-01)
MQTL7.3	Os07g0582850	GO:0022857	transmembrane transporter activity	General substrate transporter family protein. (Os07t0582850-00)
MQTL7.3	Os07g0583000	GO:0006486	protein glycosylation	Ribosome associated membrane RAMP4 family protein. (Os07t0583000-01)
MQTL7.3	Os07g0583200	GO:0032502	developmental process	Mitochodrial transcription termination factor-related family protein. (Os07t0583200-01)
MQTL7.3	Os07g0583300	GO:0003723	RNA binding	Putative zinc finger CCCH domain-containing protein 51. (Os07t0583300-00)
MQTL7.3	Os07g0583500	GO:0003723	RNA binding	RNA recognition motif domain domain containing protein. (Os07t0583500-00)
MQTL7.3	Os07g0583700	GO:0009611	response to wounding	WRKY transcription factor 78. (Os07t0583700-01)
MQTL7.3	Os07g0584000	GO:0046872	metal ion binding	Similar to Yippee-like protein CG15309. (Os07t0584000-01)
MQTL7.3	Os07g0584100	GO:0035556	intracellular signal transduction	Similar to MAP kinase-like protein. (Os07t0584100-01)
MQTL7.3	Os07g0584200	GO:0016567	protein ubiquitination	BTB/POZ fold domain containing protein. (Os07t0584200-01)
MQTL7.3	Os07g0584500	GO:0003723	RNA binding	Nucleotide-binding%2C alpha-beta plait domain containing protein. (Os07t0584500-01)%3BNucleotide-binding%2C alpha-beta plait domain containing protein. (Os07t0584500-02)
MQTL7.3	Os07g0584900	GO:0005634	nucleus	Armadillo-like helical domain containing protein. (Os07t0584900-01)
MQTL7.3	Os07g0585600	GO:0006526	arginine biosynthetic process	Similar to N-acetyl-glutamate synthase. (Os07t0585600-01)
MQTL7.3	Os07g0585800	GO:0022900	electron transport chain	Similar to NADH-ubiquinone oxidoreductase 18 kDa subunit (EC 1.6.5.3) (EC 1.6.99.3) (Complex I-18KD) (CI-18KD) (Fragment). (Os07t0585800-01)
MQTL7.3	Os07g0585900	GO:0016021	integral component of membrane	Hypothetical conserved gene. (Os07t0585900-00)
MQTL7.3	Os07g0586100	GO:0016788	hydrolase activity	Similar to Esterase precursor (EC 3.1.1.-) (Early nodule-specific protein homolog) (Latex allergen Hev b 13). (Os07t0586100-01)
MQTL7.3	Os07g0586200	GO:0016788	hydrolase activity	Similar to Esterase precursor (EC 3.1.1.-) (Early nodule-specific protein homolog) (Latex allergen Hev b 13). (Os07t0586200-01)%3BSimilar to Alpha-L-fucosidase 2. (Os07t0586200-02)%3BSimilar to Alpha-L-fucosidase 2. (Os07t0586200-03)
MQTL7.3	Os07g0586500	GO:0016925	protein sumoylation	Similar to predicted protein. (Os07t0586500-01)%3BSimilar to SUMO activating enzyme 2. (Os07t0586500-02)
MQTL7.3	Os07g0586600	GO:0016021	integral component of membrane	Conserved hypothetical protein. (Os07t0586600-01)
MQTL7.3	Os07g0586700	GO:0006355	regulation of transcription	Similar to HRT transcription factor (Fragment). (Os07t0586700-01)
MQTL7.3	Os07g0586900	GO:0043565	sequence-specific DNA binding	SHR transcription factor%2C Formation of root endodermis and leaf stomata%2C Regulation of the number of cortex cell layers in the root (Os07t0586900-01)
MQTL7.3	Os07g0587000	GO:0005515	protein binding	F-box domain%2C cyclin-like domain containing protein. (Os07t0587000-01)
MQTL7.3	Os07g0587100	GO:0000139	Golgi membrane	Reticulon family protein. (Os07t0587100-01)
MQTL7.3	Os07g0587200	GO:0016567	protein ubiquitination	NPH3 domain containing protein. (Os07t0587200-01)
MQTL7.3	Os07g0587400	GO:0003747	translation release factor activity	Similar to Eukaryotic peptide chain release factor subunit 1-3 (eRF1-3) (Eukaryotic release factor 1-3) (Omnipotent suppressor protein 1 homolog 3) (SUP1 homolog 3). (Os07t0587400-01)%3BSimilar to eukaryotic peptide chain release factor subunit 1-1. (Os07t0587400-02)
MQTL7.3	Os07g0587500	GO:0005634	nucleus	Armadillo-like helical domain containing protein. (Os07t0587500-01)
MQTL7.3	Os07g0588100	GO:0009451	RNA modification	Pentatricopeptide repeat domain containing protein. (Os07t0588100-00)
MQTL7.3	Os07g0588400	GO:0001228	DNA-binding transcription activator activity	Similar to basic helix-loop-helix protein / bHLH protein. (Os07t0588400-00)
MQTL7.3	Os07g0588500	GO:0043130	ubiquitin binding	WD40 repeat-like domain containing protein. (Os07t0588500-00)
MQTL7.3	Os07g0588600	GO:0003676	nucleic acid binding	Zinc finger%2C C2H2-type domain containing protein. (Os07t0588600-01)
MQTL7.3	Os07g0588700	GO:0003676	nucleic acid binding	Zinc finger%2C C2H2-type domain containing protein. (Os07t0588700-00)
MQTL7.3	Os07g0588800	GO:0101030	tRNA-guanine transglycosylation	Protein of unknown function DUF2419 domain containing protein. (Os07t0588800-01)%3BSimilar to predicted protein. (Os07t0588800-02)
MQTL7.3	Os07g0588900	GO:0015018	galactosylgalactosylxylosylprotein 3-beta-glucuronosyltransferase activity	Glycosyl transferase%2C family 43 protein. (Os07t0588900-01)
MQTL7.3	Os07g0589000	GO:0007275	multicellular organism development	Lateral organ boundaries%2C LOB domain containing protein. (Os07t0589000-01)
MQTL7.3	Os07g0589200	GO:0043565	sequence-specific DNA binding	GRAS transcription factor domain containing protein. (Os07t0589200-00)
MQTL7.3	Os07g0589400	GO:0048188	Set1C/COMPASS complex	Similar to Set1 complex component swd2. (Os07t0589400-01)%3BSimilar to Set1 complex component swd2. (Os07t0589400-02)
MQTL7.3	Os07g0590100	GO:0003676	nucleic acid binding	Zinc finger%2C C2H2 domain containing protein. (Os07t0590100-01)
MQTL7.3	Os07g0590500	GO:0005615	extracellular space	Hypothetical conserved gene. (Os07t0590500-00)
MQTL7.3	Os07g0590600	GO:0005739	mitochondrion	Tetratricopeptide-like helical domain containing protein. (Os07t0590600-00)
MQTL7.3	Os07g0591300	GO:0005515	protein binding	Hypothetical conserved gene. (Os07t0591300-00)
MQTL7.3	Os07g0591700	GO:0016021	integral component of membrane	Conserved hypothetical protein. (Os07t0591700-01)
MQTL7.3	Os07g0592100	GO:0055114	(obsolete) oxidation-reduction process	Similar to Oxidoreductase%2C short chain dehydrogenase/reductase family protein%2C expressed. (Os07t0592100-01)
MQTL7.3	Os07g0592200	GO:0004190	aspartic-type endopeptidase activity	Aspartic protease%2C Pollen germination and pollen tube growth (Os07t0592200-02)%3BSimilar to predicted protein. (Os07t0592200-03)
MQTL7.3	Os07g0592300	GO:0030154	cell differentiation	Frigida-like family protein. (Os07t0592300-01)
MQTL7.3	Os07g0592600	GO:0016874	ligase activity	Indole-3-acetic acid (IAA)-amido synthetase%2C Auxin signaling and defense signaling in a pathogen-nonspecific manner (Os07t0592600-01)
MQTL7.3	Os07g0593000	GO:0003676	nucleic acid binding	C2H2 transcription factor%2C Leaf development (Os07t0593000-01)
MQTL7.3	Os07g0593400	GO:0016192	vesicle-mediated transport	Similar to golgi transport 1 protein B. (Os07t0593400-00)
MQTL7.3	Os07g0594400	GO:0016021	integral component of membrane	Hypothetical conserved gene. (Os07t0594400-01)
MQTL7.3	Os07g0595100	GO:0000290	deadenylation-dependent decapping of nuclear-transcribed mRNA	Similar to Dcp1-like decapping family protein. (Os07t0595100-00)
MQTL7.3	Os07g0595700	GO:0016021	integral component of membrane	Hypothetical protein. (Os07t0595700-01)
MQTL7.3	Os07g0595800	GO:0003714	transcription corepressor activity	Prefoldin domain containing protein. (Os07t0595800-01)
MQTL7.3	Os07g0595900	GO:0016021	integral component of membrane	Hypothetical conserved gene. (Os07t0595900-01)
MQTL7.3	Os07g0596000	GO:0016746	acyltransferase activity	Zinc finger%2C DHHC-type domain containing protein. (Os07t0596000-01)
MQTL7.3	Os07g0596600	GO:0004693	cyclin-dependent protein serine/threonine kinase activity	Similar to IBS1 (IMPAIRED IN BABA-INDUCED STERILITY 1)%3B ATP binding / kinase/ protein kinase/ protein serine/threonine kinase/ protein tyrosine kinase. (Os07t0596600-01)%3BSimilar to Cdc2MsC protein. (Os07t0596600-02)%3BSimilar to predicted protein. (Os07t0596600-03)
MQTL7.3	Os07g0596900	GO:0043565	sequence-specific DNA binding	Similar to SUSIBA2-like (WRKY transcription factor 80). (Os07t0596900-00)
MQTL7.3	Os07g0597000	GO:0006452	translational frameshifting	Similar to Eukaryotic translation initiation factor 5A (eIF-5A). (Os07t0597000-01)
MQTL7.3	Os07g0597100	GO:0009247	glycolipid biosynthetic process	Similar to Saccharopine dehydrogenase. (Os07t0597100-01)
MQTL7.3	Os07g0597200	GO:0009845	seed germination	Protein kinase%2C core domain containing protein. (Os07t0597200-01)%3BProtein kinase%2C core domain containing protein. (Os07t0597200-02)
MQTL7.3	Os07g0597400	GO:0016021	integral component of membrane	Conserved hypothetical protein. (Os07t0597400-01)
MQTL7.3	Os07g0597500	GO:0016616	oxidoreductase activity	NAD(P)-binding domain containing protein. (Os07t0597500-01)
MQTL7.3	Os07g0598000	GO:0050662	(obsolete) coenzyme binding	Similar to NADPH HC toxin reductase (Fragment). (Os07t0598000-01)%3BSimilar to NADPH HC toxin reductase (Fragment). (Os07t0598000-02)
MQTL7.3	Os07g0598100	GO:0008168	methyltransferase activity	Similar to Hydroxyproline-rich glycoprotein DZ-HRGP precursor. (Os07t0598100-01)
MQTL7.3	Os07g0598200	GO:0005515	protein binding	Similar to Circadian clock coupling factor ZGT. (Os07t0598200-01)
MQTL7.3	Os07g0598300	GO:0003676	nucleic acid binding	Hypothetical conserved gene. (Os07t0598300-01)%3BHypothetical conserved gene. (Os07t0598300-02)%3BDEAD-like helicase%2C N-terminal domain containing protein. (Os07t0598300-03)
MQTL7.3	Os07g0598400	GO:0016798	hydrolase activity	Glycoside hydrolase family 79%2C N-terminal protein. (Os07t0598400-01)
MQTL7.3	Os07g0598500	GO:0003677	DNA binding	Pentatricopeptide repeat domain containing protein. (Os07t0598500-01)
MQTL7.3	Os07g0598800	GO:0003676	nucleic acid binding	Hypothetical conserved gene. (Os07t0598800-00)
MQTL7.3	Os07g0598900	GO:0005737	cytoplasm	Similar to T1K7.11 protein. (Os07t0598900-01)%3BHypothetical conserved gene. (Os07t0598900-02)
MQTL7.3	Os07g0599000	GO:0005739	mitochondrion	Pentatricopeptide repeat domain containing protein. (Os07t0599000-01)
MQTL7.3	Os07g0599100	GO:0043531	ADP binding	Hypothetical conserved gene. (Os07t0599100-00)
MQTL7.3	Os07g0599201	GO:0005739	mitochondrion	Hypothetical conserved gene. (Os07t0599201-00)
MQTL7.3	Os07g0600300	GO:0003723	RNA binding	Protein of unknown function DUF794%2C plant family protein. (Os07t0600300-00)
MQTL7.3	Os07g0600400	GO:0009506	plasmodesma	WD40/YVTN repeat-like domain containing protein. (Os07t0600400-01)
MQTL7.3	Os07g0601000	GO:0050662	(obsolete) coenzyme binding	Similar to NADPH HC toxin reductase (Fragment). (Os07t0601000-01)
MQTL7.3	Os07g0601100	GO:0050662	(obsolete) coenzyme binding	Similar to NADPH HC toxin reductase (Fragment). (Os07t0601100-01)
MQTL7.3	Os07g0601900	GO:0050662	(obsolete) coenzyme binding	Similar to NADPH HC toxin reductase (Fragment). (Os07t0601900-01)
MQTL7.3	Os07g0602000	GO:0050662	(obsolete) coenzyme binding	Similar to NADPH HC toxin reductase (Fragment). (Os07t0602000-01)
MQTL7.3	Os07g0602050	GO:0016616	oxidoreductase activity	NAD(P)-binding domain domain containing protein. (Os07t0602050-00)
MQTL7.3	Os07g0602200	GO:0006325	chromatin organization	Similar to HDA1. (Os07t0602200-01)
MQTL7.3	Os07g0602600	GO:0003723	RNA binding	Similar to RNA binding protein. (Os07t0602600-01)
MQTL7.3	Os07g0602700	GO:0005524	ATP binding	Protein kinase%2C core domain containing protein. (Os07t0602700-01)
MQTL7.3	Os07g0602800	GO:0008081	phosphoric diester hydrolase activity	Similar to glycerophosphoryl diester phosphodiesterase. (Os07t0602800-00)
MQTL7.3	Os07g0602900	GO:0007165	signal transduction	Protein of unknown function DUF1675 domain containing protein. (Os07t0602900-01)%3BSimilar to UPF0737 protein 1. (Os07t0602900-02)
MQTL7.3	Os07g0603100	GO:1990904	ribonucleoprotein complex	Nucleotide-binding%2C alpha-beta plait domain containing protein. (Os07t0603100-01)
MQTL7.3	Os07g0603200	GO:0032040	small-subunit processome	WD40 repeat-like domain containing protein. (Os07t0603200-01)
MQTL7.3	Os07g0603300	GO:0051513	regulation of monopolar cell growth	TON1 RECRUIT MOTIF (TRM)-containing protein%2C Regulation of grain size and shape (Os07t0603300-01)
MQTL7.3	Os07g0603500	GO:0004190	aspartic-type endopeptidase activity	Peptidase A1 domain containing protein. (Os07t0603500-00)
MQTL7.3	Os07g0603600	GO:0080030	methyl indole-3-acetate esterase activity	Similar to esterase PIR7B. (Os07t0603600-01)
[truncated: 666 more rows]

## Sheet: Supp Table 5
Supplementary Table S5: The list of selected 158 candidate genes associated with nitrogen use efficiency, root traits improving nitrogen use efficiency, plant growth and development, yield and yield related traits and biotic nd abiotic resistance/tolerance
MQTL	Gene stable ID	GO term accession	Functions	IGRSP Description
MQTL1.1	Os01g0104600	GO:0005634	nucleus	Homolog of Arabidopsis DE-ETIOLATED1 (DET1)%2C Modulation of the ABA signaling pathway and ABA biosynthesis%2C Regulation of chlorophyll content (Os01t0104600-01)%3BSimilar to Light-mediated development protein DET1 (Deetiolated1 homolog) (tDET1) (High pigmentation protein 2) (Protein dark green). (Os01t0104600-02)
MQTL1.1	Os01g0111500	GO:0001228	DNA-binding transcription activator activity, RNA polymerase II-specific	ROOT HAIR DEFECTIVE-SIX LIKE (RSL) class I basic helix-loop-helix protein%2C bHLH transcription factor%2C Regulation of root hair development (Os01t0111500-01)
MQTL1.1	Os01g0116600	GO:0005525	GTP binding	Eukaryotic translation elongation factor 1 alpha (eEF1A)-like protein%2C Negative regulation of cell death%2C Defense response (Os01t0116600-01)%3BSimilar to predicted protein. (Os01t0116600-02)
MQTL1.1	Os01g0118300	GO:0006659	phosphatidylserine biosynthetic process	Similar to Phosphatidyl serine synthase. (Os01t0118300-01)%3BPhosphatidylserine synthase%2C Regulation of stem development%2C Control of cell elongation in uppermost internode (Os01t0118300-02)
MQTL1.1	Os01g0120300	GO:0002161	aminoacyl-tRNA editing activity	Similar to EMB2369 (EMBRYO DEFECTIVE 2369)%3B ATP binding / aminoacyl-tRNA ligase/ leucine-tRNA ligase/ nucleotide binding. (Os01t0120300-00)
MQTL1.1	Os01g0136900	GO:0030247	polysaccharide binding	Similar to Stress-induced receptor-like kinase 2. (Os01t0136900-00)
MQTL1.2	Os01g0249200	GO:0045735	nutrient reservoir activity	Similar to Nectarin 1 precursor (EC 1.15.1.1) (Superoxide dismutase [Mn]). (Os01t0249200-01)
MQTL2.1	Os02g0179000	GO:0032147	activation of protein kinase activity	Similar to STE20/SPS1-related proline-alanine-rich protein kinase. (Os02t0179000-00)
MQTL2.1	Os02g0179200	GO:0005829	cytosol	Glutamine amidotransferase class-I domain containing protein. (Os02t0179200-01)
MQTL2.4	Os02g0202000	GO:0003677	DNA binding	Ethylene response factor%2C Transcription factor%2C Regulation of wax synthesis%2C Drought tolerance (Os02t0202000-01)
MQTL2.4	Os02g0202200	GO:0005634	nucleus	SPX domain-containing protein%2C Pi-dependent inhibition of phosphate starvation responses%2C Negative regulation of leaf inclination (Os02t0202200-01)
MQTL2.4	Os02g0207900	GO:0003846	2-acylglycerol O-acyltransferase activity	Partner protein of NRT2%2C Activator for NRT2%2C High-affinity nitrate transport (Os02t0595900-01)
MQTL3.3	Os03g0120100	GO:0005794	Golgi apparatus	NAC-domain protein%2C Resistance to rice dwarf virus%2C Regulator of jasmonate (JA) signaling (Os03t0119966-01)
MQTL3.1	Os03g0123500	GO:0006355	regulation of transcription, DNA-templated	Activator of the anaphase promoting complex/cyclosome (APC/C) complex%2C Regulation of cell cycle%2C Regulation of postembryonic shoot branching and tillering%2C Maintenance of endoreduplication during endosperm development (Os03t0123300-01)%3BSimilar to Cell cycle switch protein CCS52A. (Os03t0123300-02)
MQTL3.3	Os03g0132000	GO:0016874	ligase activity	Chloroplast signal recognition particle 43 KD protein%2C Chloroplast development and photosynthesis (Os03t0131900-01)
MQTL3.3	Os03g0135100	GO:0006749	glutathione metabolic process	Similar to Glutathione S-transferase GSTF14 (Fragment). (Os03t0134900-01)
MQTL3.3	Os03g0135300	GO:0006749	glutathione metabolic process	Similar to Glutathione S-transferase GST 9 (EC 2.5.1.18). (Os03t0135200-01)
MQTL3.3	Os03g0139600	GO:0016705	oxidoreductase activity	Similar to CONSTANS-like protein CO9 (Fragment). (Os03t0139500-01)
MQTL3.3	Os03g0149200	GO:0016021	integral component of membrane	ASYMMETRIC LEAVES2 (AS2)/LATERAL ORGAN BOUNDARIES (LOB) domain transcription factor%2C Crown root formation (Os03t0149100-01)
MQTL3.3	Os03g0138700	GO:0022857	transmembrane transporter activity	Conserved hypothetical protein. (Os03t0138500-01)
MQTL3.5	Os03g0161800	GO:0019509	L-methionine salvage from methylthioadenosine	Similar to EPIDERMAL PATTERNING FACTOR-like protein 4. (Os03t0161600-01)
MQTL3.5	Os03g0172000	GO:0017056	structural constituent of nuclear pore	Similar to Alanine:glyoxylate aminotransferase-like protein (Fragment). (Os03t0171900-01)%3BSimilar to Alanine:glyoxylate aminotransferase-like protein (Fragment). (Os03t0171900-02)
MQTL3.5	Os03g0176100	GO:0006367	transcription initiation from RNA polymerase II promoter	Positive regulator of auxin response and transport%2C Regulation of grain size (Os03t0175800-01)
MQTL3.5	Os03g0179900	GO:0046872	metal ion binding	Drought-inducible receptor-like cytoplasmic kinase%2C Drought tolerance%2C Regulator of grain yield (Os03t0179400-01)
MQTL3.5	Os03g0188200	GO:0004842	ubiquitin-protein transferase activity	Similar to transparent testa 12 protein. (Os03t0188100-01)%3BMultidrug and toxic compound extrusion (MATE) protein family transporter%2C Regulation of plant growth and development%2C Disease resistance (Os03t0188100-02)
MQTL3.5	Os03g0191700	GO:0003723	RNA binding	Small GTPase%2C Regulation of iron homeostasis (Os03t0191400-01)
MQTL3.7	Os03g0346700	GO:0005634	nucleus	Conserved hypothetical protein. (Os03t0346200-00)
MQTL4.3	Os04g0320200	GO:0005739	mitochondrion	Coenzyme F420 hydrogenase/dehydrogenase beta subunit%2C N-terminal domain containing protein. (Os04t0320100-01)%3B7-hydroxymethyl chlorophyll a reductase%2C Promotion of chlorophyll degradation%2C Modulation of cell death signaling (Os04t0320100-02)
MQTL4.3	Os04g0350700	GO:0043565	sequence-specific DNA binding	Basic helix-loop-helix protein%2C Regulation of awn development%2C grain size%2C and grain number (Os04t0350700-01)
MQTL4.3	Os04g0379600	GO:0005886	plasma membrane	Defence response%2C Rin4 domain containing protein. (Os04t0379600-01), nitrate-induced NOI protein C expressed
MQTL4.3	Os04g0401000	GO:0046872	metal ion binding	Proline-rich protein%2C Blast resistance (Os04t0401000-01)%3BSimilar to Pi21 protein. (Os04t0401000-02)
MQTL4.3	Os04g0401700	GO:0015079	potassium ion transmembrane transporter activity	Potassium transporter%2C Potassium mediated growth%2C Salt tolerance (Os04t0401700-01)%3BSimilar to Isoform 2 of Potassium transporter 1. (Os04t0401700-02)%3BPotassium transporter 1 (OsHAK1). Splice isoform 2. (Os04t0401700-03)
MQTL4.4	Os04g0432000	GO:0035556	intracellular signal transduction	Similar to Serine/threonine-protein kinase SAPK7. (Os04t0432000-01)%3BSerine/threonine protein kinase%2C Hyperosmotic stress response (Os04t0432000-02)
MQTL5.2	Os05g0140100	GO:0043565	sequence-specific DNA binding	R2R3 MYB transcription factor%2C Regulation of phosphate-starvation responses and root architecture (Os05t0140100-01)%3BMyb transcription factor domain containing protein. (Os05t0140100-02)%3BMyb transcription factor domain containing protein. (Os05t0140100-03)
MQTL5.2	Os05g0140800	GO:0016491	oxidoreductase activity	Similar to Dormancy related protein (Fragment). (Os05t0140800-01)
MQTL5.2	Os05g0145000	GO:0004842	ubiquitin-protein transferase activity	RING-type E3 ubiquitin ligase%2C Control of pollen tube growth%2C Regulation of seed setting rate (Os05t0145000-01)
MQTL5.2	Os05g0150500	GO:0031146	SCF-dependent proteasomal ubiquitin-dependent protein catabolic process	F-Box auxin receptor protein%2C Nuclear protein%2C Flag leaf inclination%2C Primary root growth%2C Crown root initiation%2C Seed development%2C Tillering (Os05t0150500-01)
MQTL5.2	Os05g0154700	GO:0007018	microtubule-based movement	Kinesin 13 protein%2C Regulation of grain length and plant height (Os05t0154700-01)
MQTL5.2	Os05g0155200	GO:0000155	phosphorelay sensor kinase activity	Similar to Ethylene receptor. (Os05t0155200-01)%3BSimilar to Ethylene receptor-like protein (Fragment). (Os05t0155200-02)
MQTL5.2	Os05g0156900	GO:0004427	inorganic diphosphatase activity	Vacuolar H+-translocating pyrophosphatase%2C Regulation of grain chalkiness (Os05t0156900-01)
MQTL5.2	Os05g0158500	GO:0004185	serine-type carboxypeptidase activity	Serine carboxypeptidase%2C Positive regulator of grain size (Os05t0158500-01)
MQTL5.2	Os05g0160300	GO:0005504	fatty acid binding	Bifunctional inhibitor/plant lipid transfer protein/seed storage domain containing protein. (Os05t0160300-01)
MQTL5.2	Os05g0169300	GO:0016846	carbon-sulfur lyase activity	Tryptophan aminotransferase%2C Indole-3-acetic acid (IAA) biosynthesis%2C Grain development (Os05t0169300-01)%3BSimilar to Tryptophan aminotransferase. (Os05t0169300-02)
MQTL5.2	Os05g0176800	GO:0005452	inorganic anion exchanger activity	Boron efflux transporter%2C Pollen germination and/or tube elongation (Os05t0176800-01)
MQTL5.2	Os05g0181200	GO:0016705	oxidoreductase activity	Similar to Phytochrome P450-like protein. (Os05t0181200-01)
MQTL5.2	Os05g0183100	GO:0043565	sequence-specific DNA binding	Similar to WRKY transcription factor 16 (Fragment). (Os05t0183100-01)
MQTL5.2	Os05g0187500	GO:0005515	protein binding	IQ calmodulin-binding motif family protein%2C Positive regulator of brassinosteroid signalling%2C Regulation of grain width and weight (Os05t0187500-01)
MQTL5.2	Os05g0195200	GO:0003677	DNA binding	CCCH-tandem zinc finger protein%2C Photomorphogenesis and ABA responses%2C Abiotic stress tolerance (Os05t0195200-01)
MQTL5.2	Os05g0196200	GO:0016021	integral component of membrane	Similar to Pollen-specific protein SF21. (Os05t0196200-01)
MQTL5.2	Os05g0198400	GO:0055085	transmembrane transport	Plasma membrane Zn transporter of the Zn-regulated%2C iron-regulated transporter-like protein (ZIP) family (Os05t0198400-01)
MQTL5.2	Os05g0203800	GO:0045944	positive regulation of transcription by RNA polymerase II	Similar to MADS box protein. (Os05t0203800-01)%3BTranscription factor%2C Floral organ development (Os05t0203800-02)
MQTL5.2	Os05g0213500	GO:0004864	protein phosphatase inhibitor activity	Rice orthologue of the abscisic acid (ABA) receptor%2C Positive regulator of the ABA signal transduction pathway%2C Abiotic stress tolerance (Os05t0213500-01)
MQTL5.2	Os05g0216950	GO:0043531	ADP binding	NB-ARC domain containing protein. (Os05t0216950-00)
MQTL5.2	Os05g0222200	GO:0055085	transmembrane transport	ABC transporter-like domain containing protein. (Os05t0222200-01)%3BABC transporter-like domain containing protein. (Os05t0222200-02)
MQTL5.2	Os05g0230700	GO:0009733	response to auxin	Similar to Auxin-responsive protein IAA17. (Os05t0230700-01)%3BSimilar to Auxin-responsive protein IAA17. (Os05t0230700-02)%3BSimilar to Auxin-responsive protein IAA17. (Os05t0230700-03)
MQTL5.2	Os05g0247100	GO:0005576	extracellular region	Similar to Glycosyl hydrolases family 18. (Os05t0247100-01)%3BChitinase III protein%2C Xylanase inhibitor%2C Regulation of abiotic stress response%2C Resistance to herbivores (Os05t0247100-02)
MQTL5.2	Os05g0276100	GO:0055085	transmembrane transport	Endoplasmic reticulum (ER) localized K+ transporter%2C K+ homeostasis during flowering (Os05t0276100-01)
MQTL5.2	Os05g0277500	GO:0045735	nutrient reservoir activity	Similar to Germin-like protein subfamily 2 member 4 precursor. (Os05t0277500-01)
MQTL5.2	Os05g0302300	GO:0035064	methylated histone binding	Putative H3K4 demethylase%2C Regulation of bacterial blight defense response (Os05t0302300-01)
MQTL5.2	Os05g0303000	GO:0051082	unfolded protein binding	Similar to Chloroplast heat shock protein 70. (Os05t0303000-01)
MQTL5.2	Os05g0316100	GO:0055085	transmembrane transport	Zinc/iron permease family protein. (Os05t0316100-01)%3BZinc/iron permease family protein. (Os05t0316100-02)
MQTL5.2	Os05g0316800	GO:0003677	DNA binding	Similar to Ethylene-responsive transcription factor 9 (Ethylene-responsive element binding factor 9) (EREBP-9) (AtERF9). (Os05t0316800-01)
MQTL5.2	Os05g0317900	GO:0009506	plasmodesma	Catharanthus roseus receptor-like kinase1-like kinase%2C Regulation of flowering time signaling pathway and/or circadian rhythms (Os05t0317900-01)
MQTL5.2	Os05g0322900	GO:0043565	sequence-specific DNA binding	WRKY transcription factor%2C Benzothiadiazole (BTH)-inducible blast resistance (Os05t0322900-01)%3BSimilar to WRKY transcription factor 45. (Os05t0322900-02)%3BSimilar to WRKY transcription factor 45. (Os05t0322900-03)
MQTL5.2	Os05g0324600	GO:0003677	DNA binding	OVATE domain-containing protein%2C Negative modulation of brassinosteroid (BR) response%2C Modulation of plant architecture (Os05t0324600-01)
MQTL5.2	Os05g0328333	GO:0045735	nutrient reservoir activity	Similar to Prolamin. (Os05t0328333-00)
MQTL5.2	Os05g0333200	GO:0005525	GTP binding	&alpha%3B-subunit of GTP-binding protein%2C Signal transduction involved in morphogenesis%2C Gibberellin signal transduction%2C R gene-mediated disease resistance%2C Brassinosteroid (BR) response (Os05t0333200-01)
MQTL5.2	Os05g0333500	GO:0051082	unfolded protein binding	Heat shock protein DnaJ family protein. (Os05t0333500-01)%3BHeat shock protein DnaJ family protein%2C Chloroplast development and differentiation (Os05t0333500-02)
MQTL5.2	Os05g0219900	GO:0055085	transmembrane transport	C4-dicarboxylate transporter/malic acid transport protein family protein. (Os05t0219900-01)
MQTL5.2	Os05g0269200	GO:0055085	transmembrane transport	Similar to inner membrane transport protein. (Os05t0269200-00)
MQTL5.2	Os05g0335800	GO:0022857	transmembrane transporter activity	TGF-beta receptor%2C type I/II extracellular region family protein. (Os05t0335800-01)
MQTL6.2	Os06g0110200	GO:0009793	embryo development ending in seed dormancy	Late embryogenesis abundant (LEA) group 1 family protein. (Os06t0110200-01)
MQTL6.2	Os06g0126250	GO:0009506	plasmodesma	Receptor-like kinase%2C A member of the Catharanthus roseus receptor-like kinase1-like (CrRLK1L) subfamily%2C Control of high-affinity potassium transporters%2C Regulation of pollen tube growth and integrity (Os06t0126250-01)
MQTL6.2	Os06g0129400	GO:0022857	transmembrane transporter activity	Splicing variant of SPX-MFS protein 3 (Os06t0129400-01)%3BVacuolar phosphate efflux transporter%2C Pi homeostasis (Os06t0129400-02)
MQTL6.3	Os06g0162800	GO:0045944	positive regulation of transcription by RNA polymerase II	MADS-box transcription factor%2C Control of spikelet morphogenesis%2C Regulation of floral meristem determinacy (Os06t0162800-01)
MQTL6.4	Os06g0274000	GO:0003714	transcription corepressor activity	Heat shock factor (HSF) binding protein%2C Regulation of heat shock response and seed development (Os06t0274000-01)
MQTL6.4	Os06g0275500	GO:0006342	chromatin silencing	H3K27 methyltransferase%2C Polycomb repressive complex2 (PRC2) key subunit%2C Enhancer of zeste [E(z)] genes%2C Long day repression of flowering (Os06t0275500-01)
MQTL6.4	Os06g0286375	GO:0005886	plasma membrane	Similar to Nitrate-induced NOI protein-like protein. (Os06t0286375-00)
MQTL6.6	Os06g0664800	GO:0010088	phloem development	Similar to Phosphate starvation regulator protein (Regulatory protein of P- starvation acclimation response Psr1). (Os06t0664800-01)
MQTL6.6	Os06g0665400	GO:0000151	ubiquitin ligase complex	F-box protein%2C Inflorescence form%2C Loading resistance and grain yield (Os06t0665400-01)
MQTL6.6	Os06g0667900	GO:0043531	ADP binding	Disease resistance protein domain containing protein. (Os06t0667900-00)
MQTL6.6	Os06g0669400	GO:0004176	ATP-dependent peptidase activity	Similar to Cell division protease ftsH homolog 2%2C chloroplastic. (Os06t0669400-01)%3BSimilar to Cell division protease ftsH homolog 2%2C chloroplastic. (Os06t0669400-02)%3BSimilar to ATP-dependent zinc metalloprotease FTSH 2%2C chloroplastic. (Os06t0669400-03)
MQTL6.6	Os06g0671150	GO:0009733	response to auxin	Auxin responsive SAUR protein family protein. (Os06t0671150-00)
MQTL6.6	Os06g0675600	GO:0006355	regulation of transcription, DNA-templated	NAC transcription factor%2C Positive regulator of heading and senescence during the reproductive phase (Os06t0675600-01)
MQTL6.6	Os06g0677000	GO:0006629	lipid metabolic process	Patatin-related phospholipase A%2C Regulation of panicle length%2C grain shape and grain number per panicle (Os06t0677000-01)
MQTL6.6	Os06g0687400	GO:0016757	glycosyltransferase activity	Similar to auxin-independent growth promoter-like protein. (Os06t0687400-01)%3BSimilar to auxin-independent growth promoter-like protein. (Os06t0687400-02)
MQTL7.2	Os07g0169500	GO:0003677	DNA binding	Zinc finger A20 and AN1 domain-containing stress-associated protein 10. (Os07t0169500-00)
MQTL7.3	Os07g0512200	GO:0005874	microtubule	Similar to Symbiosis-related like protein. (Os07t0512200-01)
MQTL7.3	Os07g0517100	GO:0051082	unfolded protein binding	Heat shock protein Hsp20 domain containing protein. (Os07t0517100-01)%3BHeat shock protein Hsp20 domain containing protein. (Os07t0517100-02)%3BSimilar to 18.8 kDa class V heat shock protein. (Os07t0517100-03)
MQTL7.3	Os07g0521500	GO:0043531	ADP binding	NB-ARC domain containing protein. (Os07t0521500-01)
MQTL7.3	Os07g0525100	GO:0022857	transmembrane transporter activity	Putative integral membrane protein containing EamA-like transporter family domains%2C Regulation of intracellular auxin transport (Os07t0525100-01)
MQTL7.3	Os07g0527000	GO:0022857	transmembrane transporter activity	Similar to nodulin-like protein. (Os07t0527000-00)
MQTL7.3	Os07g0529600	GO:0046872	metal ion binding	Similar to Thiazole biosynthetic enzyme 1-1%2C chloroplast precursor. (Os07t0529600-01)%3BSimilar to Pathogen-induced defense-responsive protein 8. (Os07t0529600-02)
MQTL7.3	Os07g0544800	GO:0009654	photosystem II oxygen evolving complex	Similar to Oxygen-evolving enhancer protein 3-2%2C chloroplast precursor (OEE3) (16 kDa subunit of oxygen evolving system of photosystem II) (OEC 16 kDa subunit) (Ferredoxin-NADP reductase binding protein) (BP). (Os07t0544800-01)
MQTL7.3	Os07g0558500	GO:0010207	photosystem II assembly	Inositol phosphatase-like protein. (Os07t0558500-01)%3BSimilar to Protein THYLAKOID FORMATION1%2C chloroplastic. (Os07t0558500-02)
MQTL7.3	Os07g0568700	GO:0004857	enzyme inhibitor activity	Polygalacturonase-inhibiting protein%2C Inhibitor of fungal polygalacturonase%2C Regulation of floral organ number (Os07t0568700-02)
MQTL7.3	Os07g0569100	GO:0009738	abscisic acid-activated signaling pathway	Remorin protein%2C Coordination of interlink between abscisic acid (ABA) and brassinosteroid (BR) signaling (Os07t0569100-01)
MQTL7.3	Os07g0569700	GO:0003676	nucleic acid binding	Zinc finger AN1 and C2H2 domain-containing stress-associated protein%2C Stress response%2C Regulation of the expression of stress-associated genes (Os07t0569700-01)
MQTL7.3	Os07g0572800	GO:0004672	protein kinase activity	WNK (With No Lysine) kinase%2C Ser/thr protein kinase family member%2C Abiotic stress tolerance%2C Internal circadian rhythm (Os07t0572800-01)%3BHypothetical conserved gene. (Os07t0572800-02)
MQTL7.3	Os07g0581700	GO:0043565	sequence-specific DNA binding	Homeodomain-leucine zipper (HD-Zip) transcription factor%2C Regulation of panicle development (Os07t0581700-01)
MQTL7.3	Os07g0586500	GO:0016925	protein sumoylation	Similar to predicted protein. (Os07t0586500-01)%3BSimilar to SUMO activating enzyme 2. (Os07t0586500-02)
MQTL7.3	Os07g0586900	GO:0043565	sequence-specific DNA binding	SHR transcription factor%2C Formation of root endodermis and leaf stomata%2C Regulation of the number of cortex cell layers in the root (Os07t0586900-01)
MQTL7.3	Os07g0592200	GO:0004190	aspartic-type endopeptidase activity	Aspartic protease%2C Pollen germination and pollen tube growth (Os07t0592200-02)%3BSimilar to predicted protein. (Os07t0592200-03)
MQTL7.3	Os07g0592600	GO:0016874	ligase activity	Indole-3-acetic acid (IAA)-amido synthetase%2C Auxin signaling and defense signaling in a pathogen-nonspecific manner (Os07t0592600-01)
MQTL7.3	Os07g0598200	GO:0005515	protein binding	Similar to Circadian clock coupling factor ZGT. (Os07t0598200-01)
MQTL7.3	Os07g0603300	GO:0051513	regulation of monopolar cell growth	TON1 RECRUIT MOTIF (TRM)-containing protein%2C Regulation of grain size and shape (Os07t0603300-01)
MQTL7.3	Os07g0603700	GO:0016705	oxidoreductase activity	CYP78A13 (Cytochrome P450)%2C Size control between embryo and endosperm (Os07t0603700-01)
MQTL7.3	Os07g0604700	GO:0016021	integral component of membrane	B12D-like protein%2C Flooding tolerance during seed germination and early seedling growth (Os07t0604700-01)
MQTL7.3	Os07g0605200	GO:0045944	positive regulation of transcription by RNA polymerase II	APETALA1 (AP1)/ FRUITFULL (FUL)-like MADS box transcription factor%2C Specification of inflorescence meristem identity (Os07t0605200-01)
MQTL7.3	Os07g0617000	GO:0003677	DNA binding	Similar to Ethylene response factor 2. (Os07t0617000-01)%3BSimilar to Ethylene response factor 2. (Os07t0617000-02)
MQTL7.3	Os07g0617100	GO:0048046	apoplast	Plant disease resistance response protein family protein. (Os07t0617100-01)
MQTL7.3	Os07g0622000	GO:0035556	intracellular signal transduction	Serine/threonine protein kinase%2C Hyperosmotic stress response%2C Abscisic acid (ABA)-dependent gene regulation (Os07t0622000-01)
MQTL7.3	Os07g0622900	GO:0005787	signal peptidase complex	Endoplasmic reticulum (ER) membrane protein%2C Early tapetum development and meiosis (Os07t0622900-01)
MQTL7.3	Os07g0623200	GO:0030001	metal ion transport	ATPase%2C P-type%2C K/Mg/Cd/Cu/Zn/Na/Ca/Na/H-transporter domain containing protein. (Os07t0623200-01)%3BATPase%2C P-type%2C K/Mg/Cd/Cu/Zn/Na/Ca/Na/H-transporter domain containing protein. (Os07t0623200-02)%3BATPase%2C P-type%2C K/Mg/Cd/Cu/Zn/Na/Ca/Na/H-transporter domain containing protein. (Os07t0623200-03)
MQTL7.3	Os07g0630800	GO:0006108	malate metabolic process	Similar to Nodule-enhanced malate dehydrogenase. (Os07t0630800-01)%3BSimilar to Nodule-enhanced malate dehydrogenase. (Os07t0630800-02)%3BSimilar to Nodule-enhanced malate dehydrogenase. (Os07t0630800-03)%3BSimilar to Nodule-enhanced malate dehydrogenase. (Os07t0630800-04)
MQTL7.3	Os07g0603800	GO:0022857	transmembrane transporter activity	TGF-beta receptor%2C type I/II extracellular region family protein. (Os07t0603800-01)%3BSimilar to peptide transporter PTR2. (Os07t0603800-02)
MQTL7.5	Os07g0668600	GO:0046872	metal ion binding	Zinc finger%2C CCCH-type domain containing protein. (Os07t0668600-01)%3BCCCH type zinc finger protein%2C Regulation of the seed storage protein GluB-1 (Os07t0668600-02)
MQTL7.5	Os07g0669500	GO:0003677	DNA binding	ERF transcription factor%2C Mediation of the transition from spikelet to floret meristem%2C Determination of panicle branching and spikelet formation (Os07t0669500-01)
MQTL7.4	Os07g0680400	GO:0043565	sequence-specific DNA binding	WRKY transcription factor%2C Drought tolerance (Os07t0680400-01)
MQTL7.4	Os07g0681200	GO:0016311	dephosphorylation	Vegetative storage protein/acid phosphatase domain containing protein. (Os07t0681200-01)
MQTL7.4	Os07g0684900	GO:0010311	lateral root formation	WUSCHEL-related homeobox protein%2C Transcription factor%2C Crown root development (Os07t0684900-01)
MQTL7.4	Os07g0685300	GO:0003677	DNA binding	Similar to Phosphate starvation regulator protein (Regulatory protein of P- starvation acclimation response Psr1). (Os07t0685300-01)
MQTL7.4	Os07g0686100	GO:0005634	nucleus	Similar to Abscisic acid responsive elements-binding factor. (Os07t0686100-01)
MQTL7.4	Os07g0686500	GO:0071249	cellular response to nitrate	Protein of unknown function DUF632 domain containing protein. (Os07t0686500-01)
MQTL8.2	Os08g0137100	GO:0006342	chromatin silencing	WD40 Polycomb protein of the PRC2 complex%2C Regulation of vegetative and reproductive development (Os08t0137100-01)
MQTL8.2	Os08g0137250	GO:0006342	chromatin silencing	Esc-like core component of the polycomb repressive complex 2%2C Seed size regulation under heat stress (Os08t0137250-01)
MQTL8.2	Os08g0140300	GO:0016831	carboxy-lyase activity	Aromatic L-amino acid decarboxylase (AADC)%2C Senescence-induced serotonin biosynthesis (Os08t0140300-01)
MQTL8.2	Os08g0143400	GO:0006325	chromatin organization	SWIRM and amine oxidase domain-containing protein%2C Homolog of Arabidopsis FLOWERING LOCUS D (FLD)%2C Control of flowering time (Os08t0143400-01)%3BSimilar to cDNA clone:J013128B21%2C full insert sequence. (Os08t0143400-02)
MQTL8.2	Os08g0151300	GO:0043565	sequence-specific DNA binding	R2R3-MYB transcription factor%2C Regulation of leaf shape%2C cellulose synthesis and mechanical strength (Os08t0151300-01)%3BMyb transcription factor domain containing protein. (Os08t0151300-02)
MQTL8.2	Os08g0152000	GO:0055085	transmembrane transport	Nodulin 26-like intrinsic membrane protein%2C Arsenite (As(III)) uptake by lateral roots (Os08t0152000-01)
MQTL8.2	Os08g0154600	GO:0005694	chromosome	DNA Topoisomerase 1%2C Modulation of auxin-regulated root development and gravitropism (Os08t0154600-01)
MQTL8.2	Os08g0155400	GO:0022857	transmembrane transporter activity	Similar to Nitrate/chlorate transporter. (Os08t0155400-01)%3BSimilar to cDNA clone:J023045B01%2C full insert sequence. (Os08t0155400-02)%3BA member of the nitrate transporter 1/peptide transporter family%2C Regulation of N utilization and flowering (Os08t0155400-03)
MQTL9.4	Os09g0279500	GO:0010029	regulation of seed germination	Similar to Plastid-specific 30S ribosomal protein 2%2C chloroplast precursor (PSRP- 2). (Os09t0279500-01)%3BSimilar to plastid-specific 30S ribosomal protein 2. (Os09t0279500-02)%3BSimilar to Plastid-specific 30S ribosomal protein 2%2C chloroplast precursor (PSRP- 2). (Os09t0279500-03)
MQTL9.2	Os09g0286600	GO:0003677	DNA binding	Pathogenesis-related transcriptional factor and ERF domain containing protein. (Os09t0286600-01)%3BPathogenesis-related transcriptional factor and ERF domain containing protein. (Os09t0286600-02)%3BPathogenesis-related transcriptional factor and ERF domain containing protein. (Os09t0286600-03)
MQTL9.2	Os09g0287000	GO:0003677	DNA binding	Similar to Ethylene-responsive transcription factor 5 (Ethylene-responsive element binding factor 5) (EREBP-5) (AtERF5). (Os09t0287000-01)
MQTL9.2	Os09g0296800	GO:0009765	photosynthesis	Chlorophyll A-B binding protein family protein. (Os09t0296800-01)
MQTL9.5	Os09g0309700	GO:0003677	DNA binding	Ethylene response factor%2C Transcription factor%2C Negative regulation of ethylene biosynthesis%2C Drought tolerance (Os09t0309700-01)
MQTL9.5	Os09g0311600	GO:0043531	ADP binding	Similar to NBS-LRR type resistance protein (Fragment). (Os09t0311600-01)
MQTL9.6	Os09g0363900	GO:0016614	oxidoreductase activity	Putative omega-alcohol dehydrogenase%2C Biosynthesis of long-chain fatty acids%2C Organ separation%2C Shoot development (Os09t0363900-01)
MQTL9.6	Os09g0365900	GO:0005576	extracellular region	Apoplastic protein%2C Ascorbate oxidase%2C Induction of cell death in ozone stress%2C Abiotic stress response (Os09t0365900-01)
MQTL9.6	Os09g0368900	GO:0071249	cellular response to nitrate	Protein of unknown function DUF632 domain containing protein. (Os09t0368900-00)
MQTL9.6	Os09g0375100	GO:0003714	transcription corepressor activity	Heat shock factor-binding protein 1. (Os09t0375100-01)%3BHeat shock factor (HSF) binding protein%2C Regulation of heat shock response and seed development (Os09t0375100-02)
MQTL9.6	Os09g0380200	GO:0016021	integral component of membrane	Chaperone-like protein of protochlorophyllide oxidoreductase (POR)%2C J-like protein%2C Chloroplast-localized protein containing DUF3353%2C Regulation of chlorophyll biosynthesis%2C Chlorophyll and lutein accumulation%2C Chloroplast development (Os09t0380200-01)
MQTL9.6	Os09g0383000	GO:0048046	apoplast	Plant disease resistance response protein domain containing protein. (Os09t0383000-00)
MQTL9.6	Os09g0396900	GO:0005381	iron ion transmembrane transporter activity	Protein of unknown function DUF125%2C transmembrane family protein. (Os09t0396900-01)%3BVacuolar membrane transporter%2C Fe and Zn translocation between flag leaves and seeds (Os09t0396900-02)
MQTL9.6	Os09g0401200	GO:0016671	oxidoreductase activity	Similar to tetraticopeptide domain-containing thioredoxin. (Os09t0401200-01)%3BNatural antisense transcript (cis-NAT) of STR1%2C Mycorrhizal arbuscule formation (Os09t0401200-02)
MQTL10.2	Os10g0183000	GO:0043531	ADP binding	NB-LRR protein%2C Immune response (Os10t0183000-01)%3BNB-ARC domain containing protein. (Os10t0183000-02)
MQTL10.2	Os10g0191300	GO:0005576	extracellular region	Similar to PR-1a pathogenesis related protein (Hv-1a) precursor. (Os10t0191300-01)
MQTL10.5	Os10g0394400	GO:0043531	ADP binding	Disease resistance protein domain containing protein. (Os10t0394400-01)%3BNon-protein coding transcript. (Os10t0394400-02)
MQTL10.5	Os10g0403000	GO:0016705	oxidoreductase activity, acting on paired donors, with incorporation or reduction of molecular oxygen	Cytochrome P450 protein%2C CYP78A11%2C Regulation of leaf initiation rate and vegetative-reproductive phase change (Os10t0403000-01)
MQTL10.6	Os10g0463400	GO:0000160	phosphorelay signal transduction system	B-type response regulator%2C Floral inducer to promote short-day (SD) flowering pathway (Os10t0463400-01)
MQTL10.6	Os10g0469900	GO:0022857	transmembrane transporter activity	TGF-beta receptor%2C type I/II extracellular region family protein. (Os10t0469900-01)%3BSimilar to peptide transporter PTR2. (Os10t0469900-02)
MQTL11.2	Os11g0235200	GO:0022857	transmembrane transporter activity	Peptide transporter (PTR) family transporter%2C Proton oligopeptide tansporter (POT)%2C Panicle elongation (Os11t0235200-01)
MQTL11.2	Os11g0238000	GO:0043531	ADP binding	Similar to NB-ARC domain containing protein. (Os11t0238000-00)
MQTL11.2	Os11g0242400	GO:0008942	nitrite reductase [NAD(P)H] activity	Similar to Rieske. (Os11t0242400-01)
MQTL12.4	Os12g0210200	GO:0006749	glutathione metabolic process	Similar to Glutathione S-transferase GST 18 (EC 2.5.1.18). (Os12t0210200-01)
MQTL12.4	Os12g0231000	GO:0022857	transmembrane transporter activity	TGF-beta receptor%2C type I/II extracellular region family protein. (Os12t0231000-01)

## Sheet: Supp Table 6
Supplementary Table S6: Ortho-MQTL analysis: The list of orthologues identified in wheat, maize and barley in the selected MQTL region
MQTLs	Gene stable ID	Functions	IGRSP Description	Triticum aestivum gene stable ID	Triticum aestivum chromosome/scaffold name	%id. target Triticum aestivum gene identical to query gene	%id. query gene identical to target Triticum aestivum gene	Zea mays gene stable ID	Zea mays chromosome/scaffold name	%id. target Zea mays gene identical to query gene	%id. query gene identical to target Zea mays gene	Hordeum vulgare gene stable ID	Hordeum vulgare chromosome/scaffold name	%id. target Hordeum vulgare gene identical to query gene	%id. query gene identical to target Hordeum vulgare gene
MQTL1.1	Os01g0104600	nucleus	Homolog of Arabidopsis DE-ETIOLATED1 (DET1), Modulation of the ABA signaling pathway and ABA biosynthesis, Regulation of chlorophyll content (Os01t0104600-01), Similar to Light-mediated development protein DET1 (Deetiolated1 homolog) (tDET1) (High pigmentation protein 2) (Protein dark green). (Os01t0104600-02)	TraesCS4D02G180900	4D	89.0411	89.0411	Zm00001eb341540	8	87.8669	88.0392	HORVU3Hr1G044640	chr3H	83.366	88.3817
				TraesCS3B02G231100	3B	91.9765	91.9765
				TraesCS3A02G194600	3A	91.5851	91.5851
				TraesCS4A02G125100	4A	88.8454	80.354
MQTL1.1	Os01g0111500	DNA-binding transcription activator activity, RNA polymerase II-specific	ROOT HAIR DEFECTIVE-SIX LIKE (RSL) class I basic helix-loop-helix protein,C bHLH transcription factor,C Regulation of root hair development (Os01t0111500-01)
MQTL1.1	Os01g0116600	GTP binding	Eukaryotic translation elongation factor 1 alpha (eEF1A)-like protein, Negative regulation of cell death, Defense response (Os01t0116600-01), Similar to predicted protein. (Os01t0116600-02)	TraesCS2D02G443300	2D	79.8473	76.9118	Zm00001eb430090	10	74.6565	71.7009	HORVU2Hr1G102800	chr2H	79.084	68.6093
				TraesCS2A02G444100	2A	79.6947	76.652
				TraesCS2B02G465300	2B	78.9313	75.9178
MQTL1.1	Os01g0118300	phosphatidylserine biosynthetic process	Similar to Phosphatidyl serine synthase. (Os01t0118300-01),Phosphatidylserine synthase,Regulation of stem development, Control of cell elongation in uppermost internode (Os01t0118300-02)	TraesCS3A02G021500	3A	92.4706	92.4706	Zm00001eb334750	8	87.2941	87.7069	HORVU3Hr1G002790	chr3H	91.5294	81.3808
				TraesCS3D02G025400	3D	92.4706	92.4706	Zm00001eb125990	3	81.4118	74.8918
				TraesCS3B02G024600	3B	92.7059	92.7059
MQTL1.1	Os01g0120300	aminoacyl-tRNA editing activity	Similar to EMB2369 (EMBRYO DEFECTIVE 2369),B ATP binding / aminoacyl-tRNA ligase/ leucine-tRNA ligase/ nucleotide binding. (Os01t0120300-00)	TraesCS3A02G023800	3A	88.7909	75	Zm00001eb334790	8	88.0353	73.2704	HORVU3Hr1G006320	chr3H	87.9093	76.7877
				TraesCS3D02G022400	3D	88.7909	73.6677
				TraesCS3B02G021000	3B	89.1688	75.1592
MQTL1.1	Os01g0136900	polysaccharide binding	Similar to Stress-induced receptor-like kinase 2. (Os01t0136900-00)
MQTL1.2	Os01g0249200	nutrient reservoir activity	Similar to Nectarin 1 precursor (EC 1.15.1.1) (Superoxide dismutase [Mn]). (Os01t0249200-01)	TraesCS3D02G176100	3D	79.7357	82.2727					HORVU3Hr1G034100	chr3H	70.9251	60.9848
				TraesCS3B02G200200	3B	80.1762	82.7273
				TraesCS3A02G165500	3A	80.1762	82.7273
MQTL2.1	Os02g0179000	activation of protein kinase activity	Similar to STE20/SPS1-related proline-alanine-rich protein kinase. (Os02t0179000-00)	TraesCS6A02G149900	6A	73.9759	56.5378	Zm00001eb206610	4	73.012	57.2779	HORVU6Hr1G029780	chr6H	73.494	57.0093
				TraesCS6B02G177800	6B	73.9759	56.6421	Zm00001eb125690	3	17.1084	85.5422
				TraesCS6D02G139200	6D	69.8795	56.9745	Zm00001eb371710	9	39.5181	64.5669
MQTL2.1	Os02g0179200	cytosol	Glutamine amidotransferase class-I domain containing protein. (Os02t0179200-01)	TraesCS6B02G177600	6B	65.2174	66.7808	Zm00001eb206620	4	61.5385	57.6803	HORVU6Hr1G029750	chr6H	65.8863	67.2355
				TraesCS6A02G149700	6A	65.5518	66.8942
				TraesCS6D02G139000	6D	65.5518	66.8942
MQTL2.4	Os02g0202000	DNA binding	Ethylene response factor,C Transcription factor,C Regulation of wax synthesis,C Drought tolerance (Os02t0202000-01)	TraesCS6A02G181400	6A	82.439	81.6425	Zm00001eb235640	5	81.9512	78.8732	HORVU6Hr1G038120	chr6H	82.9268	82.5243
				TraesCS6B02G210300	6B	82.439	81.6425
MQTL2.4	Os02g0202200	nucleus	SPX domain-containing protein,C Pi-dependent inhibition of phosphate starvation responses,C Negative regulation of leaf inclination (Os02t0202200-01)
MQTL2.4	Os02g0207900	2-acylglycerol O-acyltransferase activity	Partner protein of NRT2,C Activator for NRT2,C High-affinity nitrate transport (Os02t0595900-01)
MQTL3.1	Os03g0123500	regulation of transcription, DNA-templated	Activator of the anaphase promoting complex/cyclosome (APC/C) complex,C Regulation of cell cycle,Regulation of postembryonic shoot branching and tillering, Maintenance of endoreduplication during endosperm development (Os03t0123300-01),BSimilar to Cell cycle switch protein CCS52A. (Os03t0123300-02)	TraesCS4B02G346100	4B	86.6242	87.1795	Zm00001eb403720	9	87.5796	86.478	HORVU4Hr1G084680	chr4H	85.9873	85.7143
				TraesCS4D02G341000	4D	85.9873	86.8167	Zm00001eb001720	1	87.2611	88.3871
				TraesCS5A02G515000	5A	86.6242	87.1795
MQTL3.3	Os03g0132000	ligase activity	Chloroplast signal recognition particle 43 KD protein, Chloroplast development and photosynthesis (Os03t0131900-01)	TraesCS4B02G326800	4B	88.587	88.587	Zm00001eb002570	1	88.9493	89.1107	HORVU4Hr1G081940	chr4H	88.4058	88.7273
				TraesCS5A02G498800	5A	88.4058	88.4058
				TraesCS4D02G323500	4D	88.4058	88.5662
MQTL3.3	Os03g0135100	glutathione metabolic process	Similar to Glutathione S-transferase GSTF14 (Fragment). (Os03t0134900-01)	TraesCS4B02G330900	4B	88.4444	89.2377	Zm00001eb402630	9	84.4444	74.2188	HORVU4Hr1G081150	chr4H	89.3333	90.1345
				TraesCS5A02G502300	5A	88.8889	89.6861	Zm00001eb002790	1	82.6667	82.6667
				TraesCS4D02G327800	4D	88.8889	89.6861
MQTL3.3	Os03g0135300	glutathione metabolic process	Similar to Glutathione S-transferase GST 9 (EC 2.5.1.18). (Os03t0135200-01)
MQTL3.3	Os03g0138700	oxidoreductase activity	Similar to CONSTANS-like protein CO9 (Fragment). (Os03t0139500-01)	TraesCS5A02G508500	5A	76.8333	75.8224	Zm00001eb003170	1	76.6667	75.1634	HORVU4Hr1G083650	chr4H	77.6667	76.771
				TraesCS4D02G335100	4D	76.6667	75.2864					HORVU6Hr1G008680	chr6H	74.3333	75.5932
				TraesCS4B02G338600	4B	77.1667	76.0263
				TraesCS6A02G041300	6A	74.3333	74.5819
				TraesCS6D02G047600	6D	74.8333	76.1017
				TraesCS6B02G056500	6B	75	75.2508
MQTL3.3	Os03g0139600	integral component of membrane	ASYMMETRIC LEAVES2 (AS2)/LATERAL ORGAN BOUNDARIES (LOB) domain transcription factor, Crown root formation (Os03t0149100-01)	TraesCS3D02G505600	3D	61.1006	65.7143	Zm00001eb003230	1	63.7571	64.8649	HORVU3Hr1G110180	chr3H	63.1879	65.9406
				TraesCS4D02G337400	4D	66.9829	69.3517					HORVU4Hr1G083940	chr4H	64.8956	67.0588
				TraesCS3A02G479700	3A	63.5674	65.6863					HORVU3Hr1G105120	chr3H	63.9469	62.5232
				TraesCS4B02G341800	4B	66.0342	68.6391					HORVU3Hr1G011830	chr3H	63.1879	65.9406
				TraesCS5A02G510900	5A	66.6034	69.2308
				TraesCS3A02G480100	3A	64.5161	66.4062
				TraesCS3B02G561900	3B	63.5674	65.4297
				TraesCS3B02G523800	3B	62.9981	64.466
				TraesCS3B02G524300	3B	61.1006	65.3144
				TraesCS3D02G474600	3D	59.5825	65.9664
				TraesCS4B02G341900	4B	65.4649	67.9134
				TraesCS3B02G524600	3B	64.7059	66.3424
MQTL3.3	Os03g0149200	transmembrane transporter activity	Conserved hypothetical protein. (Os03t0138500-01)	TraesCS4D02G312900	4D	89.8089	89.8089	Zm00001eb044580	1	53.5032	77.7778	HORVU4Hr1G080140	chr4H	88.535	88.535
				TraesCS4B02G316300	4B	88.535	88.535	Zm00001eb298650	7	75.7962	74.375
				TraesCS4A02G415500	4A	89.8089	89.8089	Zm00001eb043820	1	57.9618	73.3871
								Zm00001eb403040	9	71.3376	62.9213
								Zm00001eb003930	1	83.4395	82.9114
MQTL3.3	Os03g0120100	Golgi apparatus	NAC-domain protein,C Resistance to rice dwarf virus,C Regulator of jasmonate (JA) signaling (Os03t0119966-01)	TraesCS4B02G350400	4B	76.4706	78.0781	Zm00001eb001490	1	83.5294	81.6092
				TraesCS5A02G519200	5A	77.0588	78.209
				TraesCS4D02G345100	4D	77.3529	78.979
MQTL3.5	Os03g0161800	L-methionine salvage from methylthioadenosine	Similar to EPIDERMAL PATTERNING FACTOR-like protein 4. (Os03t0161600-01)	TraesCS4D02G276400	4D	92.4242	92.4242	Zm00001eb004660	1	96.4646	96.4646	HORVU4Hr1G073630	chr4H	91.9192	77.1186
				TraesCS4A02G027800	4A	92.4242	92.4242
				TraesCS4B02G278000	4B	92.9293	71.0425
MQTL3.5	Os03g0172000	structural constituent of nuclear pore	Similar to Alanine:glyoxylate aminotransferase-like protein (Fragment). (Os03t0171900-01),Similar to Alanine:glyoxylate aminotransferase-like protein (Fragment). (Os03t0171900-02)	TraesCS4B02G288200	4B	81.8905	81.6468	Zm00001eb402160	9	77.8109	77.7336	HORVU4Hr1G075390	chr4H	82.4876	79.1031
				TraesCS4D02G287000	4D	82.0896	81.8452
				TraesCS4A02G015800	4A	81.9901	81.746
MQTL3.5	Os03g0176100	transcription initiation from RNA polymerase II promoter	Positive regulator of auxin response and transport,C Regulation of grain size (Os03t0175800-01)
MQTL3.5	Os03g0179900	metal ion binding	Drought-inducible receptor-like cytoplasmic kinase,Drought tolerance,Regulator of grain yield (Os03t0179400-01)	TraesCS4B02G295200	4B	84.5316	84.0737	Zm00001eb005920	1	86.3834	83.4737	HORVU4Hr1G076570	chr4H	84.3137	84.4978
				TraesCS4A02G009400	4A	84.6405	84.182
				TraesCS4D02G294100	4D	84.5316	84.1649
MQTL3.5	Os03g0188200	ubiquitin-protein transferase activity	Similar to transparent testa protein. (Os03t0188100-01),Multidrug and toxic compound extrusion (MATE) protein family transporter, Regulation of plant growth and development,Disease resistance (Os03t0188100-02)	TraesCS4A02G404600	4A	69.1218	68.7324	Zm00001eb401490	9	62.3229	57.8947	HORVU4Hr1G078260	chr4H	69.1218	68.3473
				TraesCS4D02G302600	4D	67.7054	67.3239	Zm00001eb006670	1	62.0397	60.4972
				TraesCS4B02G304400	4B	69.1218	68.7324
MQTL3.5	Os03g0191700	RNA binding	Small GTPase,Regulation of iron homeostasis (Os03t0191400-01)	TraesCS4A02G407800	4A	60.8757	63.6632
				TraesCS4B02G307200	4B	61.7232	63.8889
MQTL3.7	Os03g0346700	nucleus	Conserved hypothetical protein. (Os03t0346200-00)	TraesCS4A02G139300	4A	73.7864	75.5801	Zm00001eb394830	9	71.521	74.0782	HORVU4Hr1G047030	chr4H	72.8155	64.4084
				TraesCS4D02G165700	4D	74.0022	76.1376
				TraesCS4B02G154300	4B	73.3549	75.4717
MQTL4.3	Os04g0320200	mitochondrion	Coenzyme F420 hydrogenase/dehydrogenase beta subunit,N-terminal domain containing protein. (Os04t0320100-01),B7-hydroxymethyl chlorophyll a reductase,Promotion of chlorophyll degradation,Modulation of cell death signaling (Os04t0320100-02)	TraesCS7D02G056000	7D	84.3511	82.3091	Zm00001eb378440	9	82.8244	80.9701	HORVU7Hr1G011310	chr7H	84.3511	80.2178
				TraesCS4A02G428500	4A	84.1603	81.8182
				TraesCS7A02G061300	7A	84.7328	82.6816
MQTL4.3	Os04g0350700	sequence-specific DNA binding	Basic helix-loop-helix protein, Regulation of awn development, grain size, and grain number (Os04t0350700-01)	TraesCS2B02G293300	2B	55.1331	34.6062	Zm00001eb249080	5	24.7148	22.8873
				TraesCS2A02G275600	2A	51.711	33.4975
				TraesCS2D02G274600	2D	51.711	33.1707
MQTL4.3	Os04g0379600	plasma membrane	Defence response, Rin4 domain containing protein. (Os04t0379600-01), nitrate-induced NOI protein expressed	TraesCS2D02G279200	2D	63.8393	61.9048	Zm00001eb085850	2	70.0893	67.6724
				TraesCS2A02G280400	2A	63.3929	61.4719
				TraesCS2B02G297700	2B	63.3929	61.4719
MQTL4.3	Os04g0401000	metal ion binding	Proline-rich protein, Blast resistance (Os04t0401000-01),Similar to Pi21 protein. (Os04t0401000-02)	TraesCS2A02G288800	2A	58.2707	51.6667
				TraesCS2B02G305600	2B	28.5714	29.8039
MQTL4.3	Os04g0401700	potassium ion transmembrane transporter activity	Potassium transporter, Potassium mediated growth, Salt tolerance (Os04t0401700-01),Similar to Isoform of Potassium transporter 1. (Os04t0401700-02),Potassium transporter 1 (OsHAK1). Splice isoform 2. (Os04t0401700-03)	TraesCS2D02G287300	2D	78.0303	79.6392	Zm00001eb084630	2	81.9444	83.0986	HORVU2Hr1G071570	chr2H	77.904	79.6129
				TraesCS2B02G305900	2B	77.7778	80.2083
				TraesCS4A02G410200	4A	77.1465	78.5347
				TraesCS4B02G310300	4B	77.5253	78.9203
				TraesCS4D02G308200	4D	77.0202	78.4062
				TraesCS2A02G289300	2A	78.0303	80.0518
MQTL4.4	Os04g0432000	intracellular signal transduction	Similar to Serine/threonine-protein kinase SAPK7. (Os04t0432000-01),BSerine/threonine protein kinase,Hyperosmotic stress response (Os04t0432000-02)	TraesCS2A02G303900	2A	93.5933	94.1176	Zm00001eb082720	2	94.1504	94.9438	HORVU2Hr1G075470	chr2H	93.3148	93.8375
				TraesCS2D02G302500	2D	93.5933	94.1176
				TraesCS2B02G320500	2B	93.5933	94.1176
MQTL5.2	Os05g0140100	sequence-specific DNA binding	R2R3 MYB transcription factor, Regulation of phosphate-starvation responses and root architecture (Os05t0140100-01),Myb transcription factor domain containing protein. (Os05t0140100-02),Myb transcription factor domain containing protein. (Os05t0140100-03)	TraesCS1A02G083100	1A	92.74	92.093	Zm00001eb354510	8	88.7588	88.9671	HORVU1Hr1G017970	chr1H	92.74	92.3077
				TraesCS1D02G084400	1D	92.9742	92.5408	Zm00001eb417620	10	90.6323	90
				TraesCS1B02G100600	1B	93.2084	92.3434
MQTL5.2	Os05g0140800	oxidoreductase activity	Similar to Dormancy related protein (Fragment). (Os05t0140800-01)	TraesCS1D02G084900	1D	65.2055	68.5879	Zm00001eb108670	2	67.1233	68.4358	HORVU1Hr1G018140	chr1H	66.3014	60.6516
				TraesCS1B02G101100	1B	65.7534	68.9655
				TraesCS1A02G083800	1A	66.5753	70.0288
MQTL5.2	Os05g0145000	ubiquitin-protein transferase activity	RING-type E3 ubiquitin ligase, Control of pollen tube growth,Regulation of seed setting rate (Os05t0145000-01)	TraesCS1A02G002000	1A	82.3834	84.3501	Zm00001eb162790	3	85.2332	87.9679	HORVU1Hr1G000010	chr1H	81.8653	69.7572
				TraesCS1B02G000900	1B	80.0518	75.3659					HORVU6Hr1G084630	chr6H	54.9223	74.6479
				TraesCS1D02G004000	1D	83.1606	84.9206
MQTL5.2	Os05g0150500	SCF-dependent proteasomal ubiquitin-dependent protein catabolic process	F-Box auxin receptor protein, Nuclear protein, Flag leaf inclination, Primary root growth, Crown root initiation,Seed development, Tillering (Os05t0150500-01)	TraesCS1A02G091300	1A	90.1192	89.3581	Zm00001eb354200	8	90.2896	89.8305	HORVU1Hr1G021550	chr1H	87.2232	79.7508
				TraesCS1B02G119100	1B	89.4378	89.1341
				TraesCS1D02G099900	1D	90.1192	88.1667
MQTL5.2	Os05g0154700	microtubule-based movement	Kinesin 13 protein, Regulation of grain length and plant height (Os05t0154700-01)	TraesCS1A02G095000	1A	86.6911	88.0893	Zm00001eb346040	8	85.348	87.7039	HORVU1Hr1G022250	chr1H	65.5678	60.0671
				TraesCS1B02G123200	1B	86.6911	87.9802	Zm00001eb282750	6	86.6911	88.3085
				TraesCS1D02G104200	1D	86.4469	87.7323
MQTL5.2	Os05g0155200	phosphorelay sensor kinase activity	Similar to Ethylene receptor. (Os05t0155200-01),Similar to Ethylene receptor-like protein (Fragment). (Os05t0155200-02)	TraesCS1B02G127000	1B	88.0309	71.4734	Zm00001eb282800	6	84.9421	69.9523	HORVU1Hr1G022550	chr1H	87.4517	71.0031
				TraesCS1D02G105600	1D	88.2239	71.518
				TraesCS1A02G096600	1A	87.8378	71.3166
MQTL5.2	Os05g0156900	inorganic diphosphatase activity	Vacuolar H+-translocating pyrophosphatase, Regulation of grain chalkiness (Os05t0156900-01)	TraesCS1A02G107200	1A	84.026	83.4839	Zm00001eb282610	6	85.0649	85.6209	HORVU1Hr1G023100	chr1H	83.8961	84.6658
				TraesCS1B02G124600	1B	84.1558	84.8168
				TraesCS1D02G107600	1D	84.026	84.5752
MQTL5.2	Os05g0158500	serine-type carboxypeptidase activity	Serine carboxypeptidase, Positive regulator of grain size (Os05t0158500-01)
MQTL5.2	Os05g0160300	fatty acid binding	Bifunctional inhibitor/plant lipid transfer protein/seed storage domain containing protein. (Os05t0160300-01)	TraesCS7B02G351900	7B	70.9402	73.4513	Zm00001eb090910	2	78.6325	82.8829	HORVU7Hr1G102030	chr7H	76.0684	78.0702
				TraesCS7D02G441100	7D	71.7949	74.3363					HORVU2Hr1G104430	chr2H	69.2308	61.3636
				TraesCS7A02G452100	7A	72.6496	60.2837
MQTL5.2	Os05g0169300	carbon-sulfur lyase activity	Tryptophan aminotransferase, Indole-3-acetic acid (IAA) biosynthesis, Grain development (Os05t0169300-01),Similar to Tryptophan aminotransferase. (Os05t0169300-02)	TraesCS1B02G133500	1B	68.4807	69.9074	Zm00001eb137310	3	65.3061	67.9245	HORVU1Hr1G024990	chr1H	68.7075	68.8636
				TraesCS1D02G114800	1D	69.6145	71.0648	Zm00001eb281900	6	69.3878	69.2308	HORVU1Hr1G072230	chr1H	68.4807	69.1076
				TraesCS1A02G113400	1A	68.4807	69.9074
MQTL5.2	Os05g0176800	inorganic anion exchanger activity	Boron efflux transporter, Pollen germination and/or tube elongation (Os05t0176800-01)	TraesCS1D02G118600	1D	81.9793	72.3598	Zm00001eb148970	3	61.5953	76.9373	HORVU1Hr1G025890	chr1H	82.7179	71.4286
				TraesCS1A02G117500	1A	81.8316	72.0416	Zm00001eb345700	8	80.3545	80.8321
				TraesCS1B02G137300	1B	81.8316	73.5724
MQTL5.2	Os05g0181200	oxidoreductase activity	Similar to Phytochrome P450-like protein. (Os05t0181200-01)	TraesCS1D02G121300	1D	71.2032	69.2898	Zm00001eb283650	6	68.8363	66.3498	HORVU1Hr1G027410	chr1H	71.7949	69.7318
				TraesCS1B02G139700	1B	71.7949	69.8656
				TraesCS1A02G120300	1A	71.2032	69.2898
MQTL5.2	Os05g0183100	sequence-specific DNA binding	Similar to WRKY transcription factor 16 (Fragment). (Os05t0183100-01)
MQTL5.2	Os05g0187500	protein binding	IQ calmodulin-binding motif family protein, Positive regulator of brassinosteroid signalling, Regulation of grain width and weight (Os05t0187500-01)	TraesCS1B02G142100	1B	78.5106	81.2775	Zm00001eb283520	6	74.6809	75.974	HORVU1Hr1G028250	chr1H	78.2979	69.8292
				TraesCS1D02G123800	1D	78.7234	81.4978	Zm00001eb350030	8	73.4043	71.4286
				TraesCS1A02G122900	1A	78.0851	80.837
MQTL5.2	Os05g0195200	DNA binding	CCCH-tandem zinc finger protein, Photomorphogenesis and ABA responses, Abiotic stress tolerance (Os05t0195200-01)					Zm00001eb284250	6	76.8657	78.626
MQTL5.2	Os05g0196200	integral component of membrane	Similar to Pollen-specific protein SF21. (Os05t0196200-01)					Zm00001eb284230	6	84.7026	78.6842
MQTL5.2	Os05g0198400	transmembrane transport	Plasma membrane Zn transporter of the Zn-regulated,iron-regulated transporter-like protein (ZIP) family (Os05t0198400-01)	TraesCS1A02G125500	1A	75.7812	75.3886					HORVU1Hr1G028920	chr1H	79.1667	73.9659
				TraesCS1B02G144500	1B	78.9062	78.4974
				TraesCS1D02G128000	1D	79.1667	78.7565
MQTL5.2	Os05g0203800	positive regulation of transcription by RNA polymerase II	Similar to MADS box protein. (Os05t0203800-01),Transcription factor, Floral organ development (Os05t0203800-02)	TraesCS1A02G125800	1A	78.3088	79.1822	Zm00001eb284010	6	70.5882	67.1329	HORVU1Hr1G029220	chr1H	77.9412	65.0307
				TraesCS1D02G127700	1D	78.6765	79.5539
				TraesCS1B02G144800	1B	78.3088	79.1822
MQTL5.2	Os05g0213500	protein phosphatase inhibitor activity	Rice orthologue of the abscisic acid (ABA) receptor,C Positive regulator of the ABA signal transduction pathway,C Abiotic stress tolerance (Os05t0213500-01)	TraesCS1A02G126800	1A	88.9952	90.7317	Zm00001eb283810	6	77.0335	81.7259	HORVU1Hr1G030390	chr1H	88.0383	63.2302
				TraesCS1B02G145800	1B	88.0383	89.7561	Zm00001eb350630	8	76.0766	80.7107
				TraesCS1D02G126900	1D	88.5167	90.2439
MQTL5.2	Os05g0216950	ADP binding	NB-ARC domain containing protein. (Os05t0216950-00)
MQTL5.2	Os05g0219900	transmembrane transport	C4-dicarboxylate transporter/malic acid transport protein family protein. (Os05t0219900-01)					Zm00001eb284750	6	71.5434	69.9686
MQTL5.2	Os05g0222200	transmembrane transport	Similar to inner membrane transport protein. (Os05t0269200-00)	TraesCS1D02G126600	1D	87.4286	88.8244	Zm00001eb350510	8	90.2857	91.5942	HORVU1Hr1G030200	chr1H	87.5714	88.9695
				TraesCS1A02G126900	1A	87.4286	88.8244
				TraesCS1B02G147700	1B	87.2857	88.6792
MQTL5.2	Os05g0230700	response to auxin	Similar to Auxin-responsive protein IAA17. (Os05t0230700-01),Similar to Auxin-responsive protein IAA17. (Os05t0230700-02),Similar to Auxin-responsive protein IAA17. (Os05t0230700-03)					Zm00001eb284310	6	82.8794	84.1897
								Zm00001eb350370	8	76.6537	65.0165
MQTL5.2	Os05g0247100	extracellular region	Similar to Glycosyl hydrolases family 18. (Os05t0247100-01),Chitinase III protein,Xylanase inhibitor, Regulation of abiotic stress response, Resistance to herbivores (Os05t0247100-02)					Zm00001eb167340	4	60.9428	60.1329
MQTL5.2	Os05g0269200	transmembrane transport	Similar to inner membrane transport protein. (Os05t0269200-00)
MQTL5.2	Os05g0276100	transmembrane transport	Endoplasmic reticulum (ER) localized K+ transporter,K+ homeostasis during flowering (Os05t0276100-01)					Zm00001eb346390	8	84.6835	84.0452
MQTL5.2	Os05g0277500	nutrient reservoir activity	Similar to Germin-like protein subfamily 2 member 4 precursor. (Os05t0277500-01)	TraesCS1A02G080000	1A	82.8054	71.7647	Zm00001eb301380	7	77.3756	74.026	HORVU1Hr1G017170	chr1H	83.7104	55.2239
				TraesCS1D02G081700	1D	83.7104	82.5893
				TraesCS1B02G098000	1B	83.2579	81.4159
MQTL5.2	Os05g0302300	methylated histone binding	Putative H3K4 demethylase, Regulation of bacterial blight defense response (Os05t0302300-01)	TraesCS1A02G133800	1A	65.4995	70.1987	Zm00001eb298510	7	46.344	76.661	HORVU1Hr1G030740	chr1H	70.5458	66.0559
				TraesCS1D02G124700	1D	66.9413	65.1956	Zm00001eb284570	6	64.0577	64.5898
				TraesCS1B02G146900	1B	69.7219	66.2427
MQTL5.2	Os05g0303000	unfolded protein binding	Similar to Chloroplast heat shock protein 70. (Os05t0303000-01)	TraesCS1B02G151300	1B	92.5926	61.9534	Zm00001eb053750	1	93.0283	62.5183	HORVU1Hr1G030790	chr1H	91.2854	53.7179
				TraesCS1A02G133100	1A	92.3747	61.9883	Zm00001eb217010	5	92.8105	62.3719
				TraesCS1D02G131800	1D	93.0283	62.61
MQTL5.2	Os05g0316100	transmembrane transport	Zinc/iron permease family protein. (Os05t0316100-01),Zinc/iron permease family protein. (Os05t0316100-02)	TraesCS1B02G150000	1B	87.695	87.695	Zm00001eb408330	10	88.3882	89.0052	HORVU0Hr1G000410	chrUn	88.0416	88.0416
				TraesCS1D02G124300	1D	87.695	87.695
				TraesCS1A02G133400	1A	88.0416	88.0416
MQTL5.2	Os05g0316800	DNA binding	Similar to Ethylene-responsive transcription factor 9 (Ethylene-responsive element binding factor 9) (EREBP-9) (AtERF9). (Os05t0316800-01)
MQTL5.2	Os05g0317900	plasmodesma	Catharanthus roseus receptor-like kinase1-like kinase, Regulation of flowering time signaling pathway and/or circadian rhythms (Os05t0317900-01)
MQTL5.2	Os05g0322900	sequence-specific DNA binding	WRKY transcription factor, Benzothiadiazole (BTH)-inducible blast resistance (Os05t0322900-01),Similar to WRKY transcription factor 45. (Os05t0322900-02),Similar to WRKY transcription factor 45. (Os05t0322900-03)
MQTL5.2	Os05g0324600	DNA binding	OVATE domain-containing protein,Negative modulation of brassinosteroid (BR) response, Modulation of plant architecture (Os05t0324600-01)
MQTL5.2	Os05g0328333	nutrient reservoir activity	Similar to Prolamin. (Os05t0328333-00)
MQTL5.2	Os05g0333200	GTP binding	alpha,B-subunit of GTP-binding protein, Signal transduction involved in morphogenesis, Gibberellin signal transduction, R gene-mediated disease resistance, Brassinosteroid (BR) response (Os05t0333200-01)	TraesCSU02G146500	Un	73.4211	75.2022	Zm00001eb005840	1	91.5789	89.2308	HORVU7Hr1G008720	chr7H	87.8947	84.9873
				TraesCS7D02G000100	7D	86.5789	84.359
				TraesCS7A02G000200	7A	85.7895	83.1633
				TraesCS1B02G479100	1B	78.9474	79.5756
MQTL5.2	Os05g0333500	unfolded protein binding	Heat shock protein DnaJ family protein. (Os05t0333500-01),Heat shock protein DnaJ family protein, Chloroplast development and differentiation (Os05t0333500-02)	TraesCS5B02G115900	5B	86.1298	79.7101	Zm00001eb392350	9	48.3221	65.8537	HORVU5Hr1G037600	chr5H	86.3535	66.2093
				TraesCS5D02G125500	5D	85.906	71.3755	Zm00001eb294320	6	47.2036	55.6728
				TraesCS5A02G115000	5A	84.5638	91.0843	Zm00001eb416450	10	90.604	90.4018
								Zm00001eb172900	4	88.3669	88.1696
MQTL5.2	Os05g0335800	transmembrane transporter activity	TGF-beta receptor, type I/II extracellular region family protein. (Os05t0335800-01)	TraesCS7D02G491400	7D	70.2128	32.9451					HORVU7Hr1G106160	chr7H	73.7589	32.7044
				TraesCS7B02G362700	7B	73.0496	34.4482
				TraesCS7D02G449400	7D	74.4681	35.1759
				TraesCS7A02G504300	7A	70.2128	32.9451
				TraesCS7A02G461200	7A	74.4681	35.1171
MQTL6.2	Os06g0110200	embryo development ending in seed dormancy	Late embryogenesis abundant (LEA) group 1 family protein. (Os06t0110200-01)	TraesCS7D02G059700	7D	49.5146	59.3023					HORVU7Hr1G003170	chr7H	66.9903	58.9744
				TraesCS7A02G030300	7A	68.932	61.7391
				TraesCS7D02G026300	7D	69.9029	60.5042
				TraesCS7D02G026400	7D	65.0485	58.2609
				TraesCS7A02G030100	7A	68.932	54.1985
MQTL6.2	Os06g0126250	plasmodesma	Receptor-like kinase,A member of the Catharanthus roseus receptor-like kinase1-like (CrRLK1L) subfamily, Control of high-affinity potassium transporters, Regulation of pollen tube growth and integrity (Os06t0126250-01)	TraesCS7D02G050100	7D	72.426	72.5118	Zm00001eb269330	6	80.355	80.4502	HORVU7Hr1G010130	chr7H	71.716	71.8009
				TraesCS4A02G441600	4A	72.6627	72.7488	Zm00001eb378680	9	79.0533	78.4959
				TraesCS7A02G055000	7A	72.5444	72.5444
MQTL6.2	Os06g0129400	transmembrane transporter activity	Splicing variant of SPX-MFS protein 3 (Os06t0129400-01),BVacuolar phosphate efflux transporter, Pi homeostasis (Os06t0129400-02)	TraesCS7D02G058400	7D	89.8281	87.5698	Zm00001eb269520	6	94.6991	94.5637	HORVU7Hr1G011890	chr7H	91.9771	91.7143
				TraesCS4A02G425300	4A	92.1203	91.8571	Zm00001eb378430	9	93.8395	93.8395
				TraesCS7A02G063700	7A	92.1203	91.8571
MQTL6.3	Os06g0162800	positive regulation of transcription by RNA polymerase II	MADS-box transcription factor, Control of spikelet morphogenesis, Regulation of floral meristem determinacy (Os06t0162800-01)	TraesCS7A02G122100	7A	78.6667	77.9736	Zm00001eb375830	9	83.1111	83.1111	HORVU7Hr1G025700	chr7H	78.6667	64.1304
				TraesCS7A02G122000	7A	81.3333	80.6167
				TraesCS7D02G120500	7D	80.4444	79.7357
				TraesCS7B02G020800	7B	80.4444	79.7357
				TraesCS7D02G120600	7D	74.6667	74.0088
MQTL6.4	Os06g0274000	transcription corepressor activity	Heat shock factor (HSF) binding protein, Regulation of heat shock response and seed development (Os06t0274000-01)	TraesCS7A02G210900	7A	69.697	70.4082					HORVU0Hr1G020110	chrUn	77.7778	80.2083
MQTL6.4	Os06g0275500	chromatin silencing	H3K27 methyltransferase, Polycomb repressive complex2 (PRC2) key subunit, Enhancer of zeste [E(z)] genes, Long day repression of flowering (Os06t0275500-01)	TraesCS7D02G127100	7D	77.4554	78.2413	Zm00001eb271490	6	77.6786	74.7583	HORVU7Hr1G026840	chr7H	77.1205	75.1904
				TraesCS7B02G028200	7B	77.2321	78.0158
				TraesCS7A02G128300	7A	77.567	78.354
MQTL6.4	Os06g0286375	plasma membrane	Similar to Nitrate-induced NOI protein-like protein. (Os06t0286375-00)
MQTL6.6	Os06g0664800	phloem development	Similar to Phosphate starvation regulator protein (Regulatory protein of P- starvation acclimation response Psr1). (Os06t0664800-01)	TraesCS7B02G385700	7B	67.2662	53.7356					HORVU7Hr1G109130	chr7H	66.5468	53.1609
				TraesCS7D02G470000	7D	66.9065	53.4483
				TraesCS7A02G483100	7A	67.2662	53.7356
MQTL6.6	Os06g0665400	ubiquitin ligase complex	F-box protein, Inflorescence form, Loading resistance and grain yield (Os06t0665400-01)	TraesCS7D02G468700	7D	82.7506	80.6818					HORVU7Hr1G108970	chr7H	81.5851	79.9087
				TraesCS7B02G384000	7B	83.4499	74.1201
				TraesCS7A02G481600	7A	83.2168	81.1364
MQTL6.6	Os06g0667900	ADP binding	Disease resistance protein domain containing protein. (Os06t0667900-00)
MQTL6.6	Os06g0669400	ATP-dependent peptidase activity	Similar to Cell division protease ftsH homolog 2, chloroplastic. (Os06t0669400-01),Similar to Cell division protease ftsH homolog 2, chloroplastic. (Os06t0669400-02),Similar to ATP-dependent zinc metalloprotease FTSH 2, chloroplastic. (Os06t0669400-03)	TraesCS7A02G471000	7A	92.1598	92.5706	Zm00001eb274190	6	94.5266	94.387	HORVU7Hr1G107740	chr7H	90.6805	90.9496
				TraesCS7B02G373000	7B	92.1598	92.5706	Zm00001eb389930	9	94.0828	93.9439
				TraesCS7D02G458400	7D	92.0118	92.422
MQTL6.6	Os06g0671150	response to auxin	Auxin responsive SAUR protein family protein. (Os06t0671150-00)	TraesCS7B02G370200	7B	73.5714	74.1007	Zm00001eb274080	6	67.8571	70.8955	HORVU7Hr1G107340	chr7H	76.4286	50.4717
				TraesCS7B02G370400	7B	75	75.5396	Zm00001eb390100	9	75.7143	76.259
				TraesCS7A02G468500	7A	72.1429	56.1111
				TraesCS7D02G456100	7D	77.1429	77.1429
				TraesCS7D02G456300	7D	73.5714	77.4436
				TraesCS7D02G456200	7D	74.2857	49.0566
				TraesCS7A02G468900	7A	74.2857	78.1955
				TraesCS7D02G456500	7D	75.7143	76.259
				TraesCS7B02G370500	7B	71.4286	71.9424
				TraesCS7D02G456400	7D	76.4286	76.9784
				TraesCS7B02G370600	7B	73.5714	56.2842
				TraesCS7B02G370100	7B	75.7143	76.259
				TraesCS7B02G370300	7B	77.1429	77.6978
				TraesCS7A02G468600	7A	77.1429	77.6978
MQTL6.6	Os06g0675600	regulation of transcription, DNA-templated	NAC transcription factor, Positive regulator of heading and senescence during the reproductive phase (Os06t0675600-01)	TraesCS7A02G464800	7A	81.5789	80.5195	Zm00001eb224800	5	79.2763	79.2763	HORVU7Hr1G106480	chr7H	82.8947	82.0847
				TraesCS7D02G451700	7D	81.5789	79.4872					HORVU7Hr1G106660	chr7H	80.2632	67.2176
				TraesCS7B02G364600	7B	82.2368	81.4332
				TraesCS7B02G365300	7B	81.9079	81.6393
				TraesCS7A02G464100	7A	81.25	80.456
				TraesCS7D02G452500	7D	82.2368	81.1688
MQTL6.6	Os06g0677000	lipid metabolic process	Patatin-related phospholipase A, Regulation of panicle length, grain shape and grain number per panicle (Os06t0677000-01)	TraesCS7D02G452000	7D	87.8713	84.7255	Zm00001eb224740	5	85.396	72.0251
				TraesCS7B02G364900	7B	87.1287	86.9136
				TraesCS7A02G464400	7A	88.1188	87.0416
MQTL6.6	Os06g0687400	glycosyltransferase activity	Similar to auxin-independent growth promoter-like protein. (Os06t0687400-01),Similar to auxin-independent growth promoter-like protein. (Os06t0687400-02)	TraesCS7B02G343300	7B	95.7516	52.1352	Zm00001eb225920	5	94.4444	46.6129	HORVU7Hr1G100930	chr7H	94.1176	52.0796
				TraesCS7A02G444300	7A	95.098	51.4134	Zm00001eb273490	6	94.1176	51.8919
				TraesCS7B02G380100	7B	95.7516	51.9504
				TraesCS7D02G433100	7D	95.4248	51.4085
MQTL7.2	Os07g0169500	DNA binding	Zinc finger A20 and AN1 domain-containing stress-associated protein 10. (Os07t0169500-00)
MQTL7.3	Os07g0512200	microtubule	Similar to Symbiosis-related like protein. (Os07t0512200-01)	TraesCS2D02G229900	2D	94.1176	94.1176	Zm00001eb105850	2	94.1176	94.1176	HORVU2Hr1G046860	chr2H	94.1176	70
				TraesCS2A02G224000	2A	94.1176	94.1176
				TraesCS2B02G274200	2B	94.1176	94.1176
MQTL7.3	Os07g0517100	unfolded protein binding	Heat shock protein Hsp20 domain containing protein. (Os07t0517100-01),BHeat shock protein Hsp20 domain containing protein. (Os07t0517100-02),BSimilar to 18.8 kDa class V heat shock protein. (Os07t0517100-03)	TraesCS2D02G227800	2D	58.9595	65.8064	Zm00001eb322740	7	59.5376	66.4516	HORVU2Hr1G046370	chr2H	56.6474	63.2258
MQTL7.3	Os07g0521500	ADP binding	NB-ARC domain containing protein. (Os07t0521500-01)
MQTL7.3	Os07g0525100	transmembrane transporter activity	Putative integral membrane protein containing EamA-like transporter family domains, Regulation of intracellular auxin transport (Os07t0525100-01)	TraesCS2B02G245100	2B	81.3187	81.0959	Zm00001eb323000	7	81.8681	78.2152	HORVU2Hr1G045480	chr2H	81.3187	78.3069
				TraesCS2D02G225400	2D	81.5934	81.5934
				TraesCS2A02G219600	2A	81.5934	81.5934
MQTL7.3	Os07g0527000	transmembrane transporter activity	Similar to nodulin-like protein. (Os07t0527000-00)	TraesCS2B02G245100	2B	63.4409	64.6575	Zm00001eb323000	7	63.4409	61.9423	HORVU2Hr1G045480	chr2H	64.2473	63.2275
				TraesCS2D02G225400	2D	63.7097	65.1099
				TraesCS2A02G219600	2A	63.7097	65.1099
MQTL7.3	Os07g0529600	metal ion binding	Similar to Thiazole biosynthetic enzyme 1-1, chloroplast precursor. (Os07t0529600-01),Similar to Pathogen-induced defense-responsive protein 8. (Os07t0529600-02)	TraesCS7B02G278200	7B	87.3239	88.3191	Zm00001eb356910	8	82.5352	82.7684	HORVU3Hr1G090190	chr3H	66.1972	66.0112
				TraesCS7D02G373100	7D	87.0423	88.0342					HORVU7Hr1G090100	chr7H	69.2958	66.3073
				TraesCS7A02G376800	7A	87.6056	88.604
				TraesCS3B02G435500	3B	68.4507	71.8935
MQTL7.3	Os07g0544800	photosystem II oxygen evolving complex	Similar to Oxygen-evolving enhancer protein 3-2, chloroplast precursor (OEE3) (16 kDa subunit of oxygen evolving system of photosystem II) (OEC 16 kDa subunit) (Ferredoxin-NADP reductase binding protein) (BP). (Os07t0544800-01)	TraesCS2A02G215000	2A	73.2719	74.2991	Zm00001eb106430	2	77.4194	77.7778	HORVU0Hr1G003270	chrUn	72.3502	55.2817
				TraesCS2D02G220800	2D	72.8111	73.8318	Zm00001eb323460	7	76.4977	76.4977	HORVU2Hr1G043960	chr2H	59.9078	50.3876
				TraesCS2B02G240000	2B	72.3502	73.3645	Zm00001eb106430	2	77.4194	77.7778
				TraesCS2A02G215000	2A	73.2719	74.2991	Zm00001eb323460	7	76.4977	76.4977
				TraesCS2D02G220800	2D	72.8111	73.8318
				TraesCS2B02G240000	2B	72.3502	73.3645
MQTL7.3	Os07g0558500	photosystem II assembly	Inositol phosphatase-like protein. (Os07t0558500-01),Similar to Protein THYLAKOID FORMATION1,chloroplastic. (Os07t0558500-02)	TraesCS2D02G210000	2D	86.0627	86.3636	Zm00001eb324100	7	87.8049	88.7324	HORVU2Hr1G041260	chr2H	86.7596	87.0629
				TraesCS2A02G206100	2A	86.7596	87.0629	Zm00001eb106830	2	86.7596	87.6761
				TraesCS2B02G233300	2B	86.7596	87.0629
MQTL7.3	Os07g0568700	enzyme inhibitor activity	Polygalacturonase-inhibiting protein, Inhibitor of fungal polygalacturonase, Regulation of floral organ number (Os07t0568700-02)
MQTL7.3	Os07g0569100	abscisic acid-activated signaling pathway	Remorin protein, Coordination of interlink between abscisic acid (ABA) and brassinosteroid (BR) signaling (Os07t0569100-01)	TraesCS2B02G226600	2B	69.9367	71.7533	Zm00001eb324720	7	63.6076	68.3673	HORVU2Hr1G039030	chr2H	61.076	75.9843
				TraesCS2D02G206900	2D	68.9873	70.5502	Zm00001eb107230	2	43.038	43.7299
				TraesCS2A02G199300	2A	70.8861	72.0257	Zm00001eb061820	1	33.5443	38.9706
MQTL7.3	Os07g0569700	nucleic acid binding	Zinc finger AN1 and C2H2 domain-containing stress-associated protein, Stress response, Regulation of the expression of stress-associated genes (Os07t0569700-01)	TraesCS2D02G206400	2D	81.0345	81.8815	Zm00001eb324750	7	86.2069	86.2069	HORVU2Hr1G038760	chr2H	81.3793	67.0455
				TraesCS2B02G226000	2B	81.3793	82.23
				TraesCS2A02G198600	2A	80.6897	81.5331
MQTL7.3	Os07g0572800	protein kinase activity	WNK (With No Lysine) kinase, Ser/thr protein kinase family member, Abiotic stress tolerance, Internal circadian rhythm (Os07t0572800-01),Hypothetical conserved gene. (Os07t0572800-02)	TraesCS2D02G203900	2D	79.5455	79.6586	Zm00001eb107400	2	81.8182	81.9346	HORVU2Hr1G037990	chr2H	73.5795	75.9531
				TraesCS2A02G195900	2A	79.4034	79.7432	Zm00001eb325080	7	79.8295	77.304
				TraesCS2B02G223600	2B	79.4034	79.5164
MQTL7.3	Os07g0581700	sequence-specific DNA binding	Homeodomain-leucine zipper (HD-Zip) transcription factor, Regulation of panicle development (Os07t0581700-01)	TraesCS2D02G385500	2D	59.1667	57.4899	Zm00001eb325630	7	66.25	56.383	HORVU2Hr1G036680	chr2H	65.8333	66.9492
				TraesCS2B02G218800	2B	64.5833	65.1261
				TraesCSU02G009800	Un	58.75	57.7869
				TraesCS2D02G199200	2D	65	65.5462
				TraesCS2A02G188500	2A	63.3333	63.8655
				TraesCS2B02G405700	2B	59.1667	64.2534
MQTL7.3	Os07g0586500	protein sumoylation	Similar to predicted protein. (Os07t0586500-01),Similar to SUMO activating enzyme 2. (Os07t0586500-02)
MQTL7.3	Os07g0586900	sequence-specific DNA binding	SHR transcription factor, Formation of root endodermis and leaf stomata, Regulation of the number of cortex cell layers in the root (Os07t0586900-01)	TraesCS2A02G192600	2A	81.2292	82.3232	Zm00001eb108090	2	79.7342	81.9113	HORVU2Hr1G035730	chr2H	64.784	65.4362
				TraesCS2B02G214600	2B	86.8771	87.8992	Zm00001eb326020	7	84.5515	85.9797
				TraesCS2D02G194800	2D	59.3023	93.4555
MQTL7.3	Os07g0592200	aspartic-type endopeptidase activity	Aspartic protease, Pollen germination and pollen tube growth (Os07t0592200-02),Similar to predicted protein. (Os07t0592200-03)
MQTL7.3	Os07g0592600	ligase activity	Indole-3-acetic acid (IAA)-amido synthetase, Auxin signaling and defense signaling in a pathogen-nonspecific manner (Os07t0592600-01)	TraesCS2A02G183900	2A	87.2727	85.8537	Zm00001eb326420	7	86.1157	84.8534	HORVU2Hr1G088460	chr2H	69.0909	68.6371
				TraesCS2D02G191800	2D	87.438	86.0163	Zm00001eb108330	2	84.2975	83.0619	HORVU2Hr1G034670	chr2H	68.4297	65.0943
				TraesCS2B02G210600	2B	87.1074	85.8306	Zm00001eb326420	7	86.1157	84.8534
				TraesCS2B02G161700	2B	72.0661	72.5458
MQTL7.3	Os07g0598200	protein binding	Similar to Circadian clock coupling factor ZGT. (Os07t0598200-01)	TraesCS2D02G189700	2D	90.3226	90.3226	Zm00001eb326680	7	88.7097	88.7097	HORVU2Hr1G034270	chr2H	89.9194	89.9194
				TraesCS2A02G182000	2A	90.3226	90.3226	Zm00001eb108420	2	90.3226	90.3226
				TraesCS2B02G208500	2B	90.3226	90.3226
MQTL7.3	Os07g0603300	regulation of monopolar cell growth	TON1 RECRUIT MOTIF (TRM)-containing protein, Regulation of grain size and shape (Os07t0603300-01)	TraesCS2A02G176000	2A	71.4894	70.1461	Zm00001eb108890	2	62.9787	61.9895	HORVU2Hr1G032710	chr2H	71.383	70.2618
				TraesCS2B02G202300	2B	71.0638	70.3158	Zm00001eb326930	7	61.0638	60.3575
				TraesCS2D02G183400	2D	71.4894	70.4403
MQTL7.3	Os07g0603700	oxidoreductase activity	CYP78A13 (Cytochrome P450), Size control between embryo and endosperm (Os07t0603700-01)	TraesCS2B02G201900	2B	76	77.176	Zm00001eb326950	7	73.3333	74.0385	HORVU2Hr1G032890	chr2H	74.8571	72.1101
				TraesCS2D02G183000	2D	74.8571	76.4591
				TraesCS2A02G175700	2A	75.619	76.6409
MQTL7.3	Os07g0603800	transmembrane transporter activity	TGF-beta receptor,C type I/II extracellular region family protein. (Os07t0603800-01),Similar to peptide transporter PTR2. (Os07t0603800-02)	TraesCS2D02G182900	2D	78.8562	79.2683	Zm00001eb108840	2	76.2565	77.193	HORVU2Hr1G032920	chr2H	78.1629	78.5714
				TraesCS2A02G175600	2A	79.0295	79.4425					HORVU2Hr1G033090	chr2H	72.6316	78.4091
MQTL7.3	Os07g0604700	integral component of membrane	B12D-like protein, Flooding tolerance during seed germination and early seedling growth (Os07t0604700-01)	TraesCS2D02G182000	2D	72.6316	78.4091
				TraesCS2B02G201000	2B	73.6842	79.5455
				TraesCS2A02G174600	2A	69.4737	75
MQTL7.3	Os07g0605200	positive regulation of transcription by RNA polymerase II	APETALA1 (AP1)/ FRUITFULL (FUL)-like MADS box transcription factor, Specification of inflorescence meristem identity (Os07t0605200-01)	TraesCS2B02G200800	2B	76.3052	71.161	Zm00001eb327040	7	76.3052	73.6434
				TraesCS2D02G181400	2D	76.3052	71.161
				TraesCS2A02G174300	2A	75.9036	70.7865
MQTL7.3	Os07g0617000	DNA binding	Similar to Ethylene response factor 2.(Os07t0617000-01),Similar to Ethylene response factor 2.(Os07t0617000-02)
MQTL7.3	Os07g0617100	apoplast	Plant disease resistance response protein family protein. (Os07t0617100-01)
MQTL7.3	Os07g0622000	intracellular signal transduction	Serine/threonine protein kinase, Hyperosmotic stress response, Abscisic acid (ABA)-dependent gene regulation (Os07t0622000-01)	TraesCS2A02G163800	2A	91.4454	87.8187	Zm00001eb327780	7	92.3304	92.3304	HORVU2Hr1G029900	chr2H	91.1504	66.8831
				TraesCS2D02G170700	2D	91.4454	90.9091
				TraesCS2B02G189600	2B	91.4454	87.8187
MQTL7.3	Os07g0622900	signal peptidase complex	Endoplasmic reticulum (ER) membrane protein, Early tapetum development and meiosis (Os07t0622900-01)	TraesCS2D02G170100	2D	74.1071	73.4513	Zm00001eb109640	2	70.5357	82.2917	HORVU0Hr1G002920	chrUn	67.8571	80
				TraesCS2A02G163200	2A	87.5	86.7257	Zm00001eb327820	7	91.0714	91.0714
				TraesCS2B02G189000	2B	86.6071	85.8407
MQTL7.3	Os07g0623200	metal ion transport	ATPase, P-type, K/Mg/Cd/Cu/Zn/Na/Ca/Na/H-transporter domain containing protein. (Os07t0623200-01),ATPase, P-type, K/Mg/Cd/Cu/Zn/Na/Ca/Na/H-transporter domain containing protein. (Os07t0623200-02),ATPase, P-type,K/Mg/Cd/Cu/Zn/Na/Ca/Na/H-transporter domain containing protein. (Os07t0623200-03)	TraesCS2D02G169800	2D	65.4321	68.8312					HORVU2Hr1G029720	chr2H	64.8148	68.1818
				TraesCS2B02G188700	2B	66.0494	69.4805
				TraesCS2A02G162900	2A	64.8148	70
MQTL7.3	Os07g0630800	malate metabolic process	Similar to Nodule-enhanced malate dehydrogenase. (Os07t0630800-01),Similar to Nodule-enhanced malate dehydrogenase. (Os07t0630800-02),Similar to Nodule-enhanced malate dehydrogenase. (Os07t0630800-03),Similar to Nodule-enhanced malate dehydrogenase. (Os07t0630800-04)					Zm00001eb328310	7	66.8317	70.3125
MQTL7.4	Os07g0680400	sequence-specific DNA binding	WRKY transcription factor, Drought tolerance (Os07t0680400-01)
MQTL7.4	Os07g0681200	dephosphorylation	Vegetative storage protein/acid phosphatase domain containing protein. (Os07t0681200-01)	TraesCS2A02G103800	2A	74.5902	71.9368	Zm00001eb330770	7	71.7213	66.7939
				TraesCS2D02G103500	2D	73.3607	64.8551
				TraesCS2A02G104000	2A	63.1148	75.4902
				TraesCS2D02G103700	2D	73.3607	71.0317
MQTL7.4	Os07g0684900	lateral root formation	WUSCHEL-related homeobox protein, Transcription factor, Crown root development (Os07t0684900-01)	TraesCS2D02G100200	2D	71.7557	71.2121	Zm00001eb330990	7	69.4657	70.2703
				TraesCS2A02G100700	2A	71.374	70.566
				TraesCS2B02G117900	2B	70.9924	71.2644
MQTL7.4	Os07g0685300	DNA binding	Similar to Phosphate starvation regulator protein (Regulatory protein of P- starvation acclimation response Psr1). (Os07t0685300-01)					Zm00001eb331010	7	61.7391	58.0381
				TraesCS2A02G100600	2A	56.2319	54.6479
MQTL7.4	Os07g0686100	nucleus	Similar to Abscisic acid responsive elements-binding factor. (Os07t0686100-01)	TraesCS2A02G099400	2A	63.8686	63.8686
				TraesCS2B02G115700	2B	62.7737	62.7737
				TraesCS2D02G098700	2D	64.2336	64.7059
MQTL7.4	Os07g0686500	cellular response to nitrate	Protein of unknown function DUF632 domain containing protein. (Os07t0686500-01)
MQTL7.5	Os07g0668600	metal ion binding	Zinc finger,C CCCH-type domain containing protein. (Os07t0668600-01),CCCH type zinc finger protein, Regulation of the seed storage protein GluB-1 (Os07t0668600-02)
MQTL7.5	Os07g0669500	DNA binding	ERF transcription factor, Mediation of the transition from spikelet to floret meristem,Determination of panicle branching and spikelet formation (Os07t0669500-01)	TraesCS2D02G118200	2D	66.9811	72.2034	Zm00001eb330200	7	72.327	73.0159
				TraesCS2B02G136100	2B	67.6101	70.0326
				TraesCS2A02G116900	2A	66.6667	70.903
MQTL8.2	Os08g0137100	chromatin silencing	WD40 Polycomb protein of the PRC2 complex, Regulation of vegetative and reproductive development (Os08t0137100-01)	TraesCS7A02G089200	7A	77.6596	64.1758	Zm00001eb173090	4	70.7447	57.7006	HORVU7Hr1G073410	chr7H	86.1702	68.0672
				TraesCS7D02G084500	7D	78.1915	64.6154	Zm00001eb416950	10	88.0319	87.3351
				TraesCS7A02G089100	7A	78.7234	78.1003
				TraesCS7A02G308300	7A	86.1702	68.4989
				TraesCS4A02G388400	4A	78.9894	78.5714
				TraesCS7D02G305100	7D	86.4362	67.0103
MQTL8.2	Os08g0137250	chromatin silencing	Esc-like core component of the polycomb repressive complex 2, Seed size regulation under heat stress (Os08t0137250-01)	TraesCS7A02G308300	7A	61.588	60.6765	Zm00001eb416950	10	60.9442	74.934	HORVU7Hr1G073410	chr7H	61.1588	59.874
				TraesCS4A02G388400	4A	55.5794	68.5185
				TraesCS7D02G305100	7D	60.7296	58.3505
MQTL8.2	Os08g0140300	carboxy-lyase activity	Aromatic L-amino acid decarboxylase (AADC), Senescence-induced serotonin biosynthesis (Os08t0140300-01)	TraesCS4B02G385700	4B	79.9611	79.8058
				TraesCS5A02G549800	5A	77.6265	78.0822
				TraesCS4B02G384600	4B	79.9611	79.8058
				TraesCSU02G249900	Un	78.2101	87.2017
				TraesCSU02G029800	Un	79.1829	78.876
MQTL8.2	Os08g0143400	chromatin organization	SWIRM and amine oxidase domain-containing protein, Homolog of Arabidopsis FLOWERING LOCUS D (FLD), Control of flowering time (Os08t0143400-01),Similar to cDNA clone:J013128B21, full insert sequence. (Os08t0143400-02)	TraesCS7D02G303200	7D	80.2097	80.6324	Zm00001eb416560	10	76.2778	76.2778	HORVU7Hr1G073020	chr7H	76.8021	80.9392
				TraesCS7B02G206700	7B	80.0786	80.3947
				TraesCS7A02G306400	7A	80.3408	80.7642
MQTL8.2	Os08g0151300	sequence-specific DNA binding	R2R3-MYB transcription factor, Regulation of leaf shape, cellulose synthesis and mechanical strength (Os08t0151300-01),BMyb transcription factor domain containing protein. (Os08t0151300-02)	TraesCS7A02G304500	7A	57.9387	60.6414	Zm00001eb416400	10	61.0028	62.3932	HORVU7Hr1G072450	chr7H	58.2173	61.2903
				TraesCS7D02G300000	7D	57.9387	60.6414
				TraesCS7B02G204800	7B	59.0529	61.4493
MQTL8.2	Os08g0152000	transmembrane transport	Nodulin 26-like intrinsic membrane protein, Arsenite (As(III)) uptake by lateral roots (Os08t0152000-01)
MQTL8.2	Os08g0154600	chromosome	DNA Topoisomerase 1, Modulation of auxin-regulated root development and gravitropism (Os08t0154600-01)	TraesCS7D02G297500	7D	75.8734	73.235	Zm00001eb172650	4	76.8559	75.5365	HORVU2Hr1G110750	chr2H	54.0393	76.2712
				TraesCS2A02G497300	2A	58.4061	66.2949					HORVU7Hr1G071710	chr7H	75.2183	72.833
				TraesCS7A02G302200	7A	76.2009	73.6287
				TraesCS7B02G202300	7B	75.9825	73.5729
				TraesCS2B02G523400	2B	52.0742	62.8458
				TraesCS2B02G525600	2B	61.3537	69.2972
MQTL8.2	Os08g0155400	transmembrane transporter activity	Similar to Nitrate/chlorate transporter. (Os08t0155400-01),Similar to cDNA clone:J023045B01, full insert sequence. (Os08t0155400-02),A member of the nitrate transporter 1/peptide transporter family, Regulation of N utilization and flowering (Os08t0155400-03)	TraesCS7B02G201900	7B	86.5672	86.5672	Zm00001eb416090	10	84.2454	83.5526	HORVU7Hr1G071600	chr7H	86.8988	84.38
				TraesCS7A02G301700	7A	86.5672	86.5672
				TraesCS7D02G297000	7D	86.8988	86.8988
MQTL9.2	Os09g0286600	regulation of seed germination	Similar to Plastid-specific 30S ribosomal protein 2,C chloroplast precursor (PSRP- 2). (Os09t0279500-01)BSimilar to plastid-specific 30S ribosomal protein 2. (Os09t0279500-02),Similar to Plastid-specific 30S ribosomal protein 2, chloroplast precursor (PSRP- 2). (Os09t0279500-03)
MQTL9.2	Os09g0287000	DNA binding	Pathogenesis-related transcriptional factor and ERF domain containing protein. (Os09t0286600-01),Pathogenesis-related transcriptional factor and ERF domain containing protein. (Os09t0286600-02),Pathogenesis-related transcriptional factor and ERF domain containing protein. (Os09t0286600-03)
MQTL9.2	Os09g0296800	DNA binding	Similar to Ethylene-responsive transcription factor 5 (Ethylene-responsive element binding factor 5) (EREBP-5) (AtERF5). (Os09t0287000-01)	TraesCS5D02G182000	5D	82.866	85.8064	Zm00001eb309200	7	86.2928	87.9365	HORVU5Hr1G054000	chr5H	82.5545	85.4839
				TraesCS5B02G175000	5B	82.243	85.4369
				TraesCS5A02G177700	5A	83.1776	86.129
MQTL9.4	Os09g0279500	photosynthesis	Chlorophyll A-B binding protein family protein. (Os09t0296800-01)	TraesCS5B02G171200	5B	72.2449	72.541	Zm00001eb308420	7	67.7551	60.3636	HORVU5Hr1G053230	chr5H	70.2041	54.9521
				TraesCS5D02G178300	5D	71.4286	71.7213
				TraesCS5A02G173800	5A	72.2449	72.541
MQTL9.5	Os09g0309700	DNA binding	Ethylene response factor,Transcription factor, Negative regulation of ethylene biosynthesis, Drought tolerance (Os09t0309700-01)
MQTL9.5	Os09g0311600	ADP binding	Similar to NBS-LRR type resistance protein (Fragment). (Os09t0311600-01)
MQTL9.6	Os09g0363900	oxidoreductase activity	Putative omega-alcohol dehydrogenase, Biosynthesis of long-chain fatty acids, Organ separation, Shoot development (Os09t0363900-01)	TraesCS5A02G192300	5A	84.2735	82.9966	Zm00001eb311010	7	83.9316	83.0795	HORVU5Hr1G057590	chr5H	82.3932	81.2816
				TraesCS5D02G198700	5D	84.7863	83.9256
				TraesCS5B02G190800	5B	84.2735	83.1366
MQTL9.6	Os09g0365900	extracellular region	Apoplastic protein, Ascorbate oxidase, Induction of cell death in ozone stress, Abiotic stress response (Os09t0365900-01)	TraesCS5B02G192000	5B	81.1092	81.1092	Zm00001eb311110	7	83.1889	84.3585	HORVU5Hr1G057800	chr5H	79.7227	78.6325
				TraesCS5D02G199900	5D	81.1092	80.4124	Zm00001eb311120	7	78.1629	70.8006
				TraesCS5A02G191200	5A	81.2825	80.0341
MQTL9.6	Os09g0368900	cellular response to nitrate	Protein of unknown function DUF632 domain containing protein. (Os09t0368900-00)
MQTL9.6	Os09g0375100	transcription corepressor activity	Heat shock factor-binding protein 1. (Os09t0375100-01),Heat shock factor (HSF) binding protein, Regulation of heat shock response and seed development (Os09t0375100-02)	TraesCS5A02G188000	5A	37.5	56.8966
MQTL9.6	Os09g0380200	integral component of membrane	Chaperone-like protein of protochlorophyllide oxidoreductase (POR), J-like protein, Chloroplast-localized protein containing DUF3353, Regulation of chlorophyll biosynthesis, Chlorophyll and lutein accumulation, Chloroplast development (Os09t0380200-01)	TraesCS5A02G199900	5A	81.7844	82.0896	Zm00001eb311660	7	86.6171	86.2963	HORVU5Hr1G059530	chr5H	81.4126	69.968
				TraesCS5D02G205500	5D	81.7844	82.0896
				TraesCS5B02G198200	5B	81.7844	82.0896
MQTL9.6	Os09g0383000	apoplast	Plant disease resistance response protein domain containing protein. (Os09t0383000-00)
MQTL9.6	Os09g0396900	iron ion transmembrane transporter activity	Protein of unknown function DUF125, transmembrane family protein. (Os09t0396900-01),Vacuolar membrane transporter, Fe and Zn translocation between flag leaves and seeds (Os09t0396900-02)	TraesCS5A02G203400	5A	86.5854	86.9388	Zm00001eb312010	7	86.9919	85.259	HORVU5Hr1G060370	chr5H	86.5854	86.9388
				TraesCS5B02G202100	5B	86.5854	86.9388	Zm00001eb312010	7	86.9919	85.259	HORVU4Hr1G031840	chr4H	86.5854	86.9388
				TraesCS5D02G209900	5D	86.5854	83.2031
MQTL9.6	Os09g0401200	oxidoreductase activity	Similar to tetraticopeptide domain-containing thioredoxin. (Os09t0401200-01),Natural antisense transcript (cis-NAT) of STR1, Mycorrhizal arbuscule formation (Os09t0401200-02)
MQTL10.2	Os10g0183000	ADP binding	NB-LRR protein, Immune response (Os10t0183000-01),NB-ARC domain containing protein. (Os10t0183000-02)
MQTL10.2	Os10g0191300	extracellular region	Similar to PR-1a pathogenesis related protein (Hv-1a) precursor. (Os10t0191300-01)	TraesCS7B02G105300	7B	75.5682	76.4368	Zm00001eb020340	1	78.4091	58.4746	HORVU7Hr1G040730	chr7H	77.2727	79.0698
				TraesCS7B02G104900	7B	75.5682	76.4368					HORVU7Hr1G040740	chr7H	78.4091	75.8242
				TraesCS7A02G198900	7A	76.7045	77.5862
				TraesCS7D02G201400	7D	75.5682	76.8786
				TraesCS7D02G201300	7D	76.1364	77.907
				TraesCS7B02G105200	7B	76.7045	77.5862
				TraesCS7B02G105100	7B	77.2727	78.1609
				TraesCS7A02G198800	7A	76.7045	78.4884
				TraesCS7A02G565100	7A	64.2045	67.6647
MQTL10.5	Os10g0394400	ADP binding	Disease resistance protein domain containing protein. (Os10t0394400-01),Non-protein coding transcript. (Os10t0394400-02)
MQTL10.5	Os10g0403000	oxidoreductase activity, acting on paired donors, with incorporation or reduction of molecular oxygen	Cytochrome P450 protein,CYP78A11, Regulation of leaf initiation rate and vegetative-reproductive phase change (Os10t0403000-01)					Zm00001eb048540	1	81.6216	82.6642
MQTL10.6	Os10g0463400	phosphorelay signal transduction system	B-type response regulator, Floral inducer to promote short-day (SD) flowering pathway (Os10t0463400-01)
MQTL10.6	Os10g0469900	transmembrane transporter activity	TGF-beta receptor, type I/II extracellular region family protein. (Os10t0469900-01),Similar to peptide transporter PTR2. (Os10t0469900-02)	TraesCS1D02G147200	1D	78.4184	80.2698	Zm00001eb046210	1	73.3114	74.1667	HORVU1Hr1G039670	chr1H	77.2652	79.0894
				TraesCS1A02G150200	1A	78.7479	80.6071
				TraesCS1B02G168000	1B	79.0774	75.2351
MQTL11.2	Os11g0235200	transmembrane transporter activity	Peptide transporter (PTR) family transporter, Proton oligopeptide tansporter (POT), Panicle elongation (Os11t0235200-01)	TraesCS4D02G087900	4D	79.0735	81.8182	Zm00001eb112180	2	76.6773	77.0465	HORVU4Hr1G015640	chr4H	79.0735	82.0896
				TraesCS4A02G225400	4A	79.2332	81.8482
				TraesCS4B02G090800	4B	78.9137	81.7881
MQTL11.2	Os11g0238000	ADP binding	Similar to NB-ARC domain containing protein. (Os11t0238000-00)
MQTL11.2	Os11g0242400	nitrite reductase [NAD(P)H] activity	Similar to Rieske. (Os11t0242400-01)	TraesCS4D02G086900	4D	73.2852	73.5507	Zm00001eb142810	3	72.2022	54.0541	HORVU4Hr1G015330	chr4H	73.2852	63.4375
				TraesCS4B02G089000	4B	74.0072	74.2754
				TraesCS4A02G227300	4A	72.5632	72.3022
MQTL12.4	Os12g0210200	glutathione metabolic process	Similar to Glutathione S-transferase GST 18 (EC 2.5.1.18). (Os12t0210200-01)	TraesCS7D02G456000	7D	79.9065	80.2817	Zm00001eb411190	10	81.3084	81.6901	HORVU7Hr1G107350	chr7H	80.3738	67.9842
				TraesCS7A02G468400	7A	79.9065	80.2817	Zm00001eb411190	10	81.3084	81.6901
				TraesCS7B02G370000	7B	79.9065	80.2817	Zm00001eb411190	10	81.3084	81.6901
MQTL12.4	Os12g0231000	transmembrane transporter activity	TGF-beta receptor, type I/II extracellular region family protein. (Os12t0231000-01)					Zm00001eb133760	3	73.0703	73.9583

## Sheet: Supp Table 7
Supplementary Table S7: The literature mining of annotated genes in the selected MQTL region.
MQTL ID	Chr	Position (cM)	CI (95%)	From	To	Flanking marker from	Flanking marker to	Start (Mb)	End (Mb)	QTLs involved	Gene name	Function	Reference
MQTL1.1	1	54.16	1.16	53.16	54.32	RM10009	RM10111	188501	2104274	SF, BY, GW,PNP,GD, GY, POD,PNP, RDW, TN,CAT, DTF, NC, PL, NUE, SP,SPAD, NGP, PFP,PH,HI	OsDET1	Chloroplast development, Photosynthetic capacity,	10.1016/j.plantsci.2013.06.003
											sui1	Elongation of uppermost internode through longitudinal cell elongation	10.1007/s11103-011-9825-6
											AIP1	Dwarfism, Root hair development	10.1111/tpj.12065
											Osjag	Floral organ development	10.1007/s11103-010-9703-7
											opb	Leaf morphogenesis, Panicle architecture, Floral organ identity, Cell proliferation	10.1111/j.1365-313X.2009.03823.x
MQTL1.2	1	79.92	1.54	78.92	80.46	RM10523,SNP_1_20238919	RM10527,SNP_1_20706894	20238919	20706894	PH, GW, PNP, NGOC, DTF, NC, BY, SF, GY	OsRDR6	Spikelets morphology	10.1111/j.1365-313X.2012.05001.x
											shl2	Shoot apical meristem formation	10.1073/pnas.0704339104
MQTL1.3	1	110.58	0.12	109.58	109.7	RM11226	RM11235	22330477	22473962	BY, SPD,GY, PH, SDW, DTF, TDB, ANUE, NC, RT, PS, RL, PNP, SF, TN
MQTL2.1	2	16.71	2.96	15.23	18.19	SNP_2_4342883	SNP_2_4481943	4342883	4481943	GY, HI, BY, GW, PFP, SF
MQTL2.2	2	28.81	1.47	28.075	29.545	RM12349	RM12353	977799	1078287	NUE,PNP
MQTL2.3	2	39.76	2.14	38.69	40.83	RM12446	RM12461	2331733	2675901	PH,SF,NC,PNP, GW, ANAE,PL, GY,ANUE
MQTL2.4	2	51.72	1.58	50.93	52.51	RM12658	RM12693	5366392	6121755	DTF,SF,ANUE, TDB,GY,PNP,TN,PH
											SPK2(SYG2)	Pi-dependent inhibitor of Phosphate starvation response regulator 2	10.1073/pnas.1404680111
MQTL2.5	2	68.63	0.28	68.49	68.77	RM12913	RM12914	9243319	9409837	NC,DTF
MQTL2.6	2	69.67	1.09	69.125	70.215	RM12914	RM12918	9409837	9459499	DTF, NC, NGP
MQTL2.7	2	87.85	4.47	85.615	90.085	S2-136	G1314A	1291679	25433673	GY,SF,NC,GW	Oscand1	Crown root development, Auxin sensitivity,	10.1111/j.1365-313X.2006.02898.x
											OsAGAP	Primary and lateral root development, Auxin dependent root growth,	10.1111/j.1365-313X.2006.02898.x
											Docs1	Development of root outer cell layers	10.1111/j.1365-313X.2011.04824.x
											EL5	Maintenance of cell viability of root primordia	10.1111/j.1365-313X.2007.03120.x
											Oscyt-inv1	Root cell development, Flowering time, Fertility,	10.1007/s00425-008-0718-0
											cpt1	Root and seedling phototropism, Auxin translocation,
											LRK1	Cell division, Panicle number, Spikelet number per panicle, Grain weight	10.1111/j.1467-7652.2009.00428.x
											HDA703	Elongated uppermost internode, Fertility, Grain size, Awn development,	10.1016/j.bbrc.2009.07.162
											ep3	Erect panicle	10.1007/s00122-009-1151-x
											lp	Panicle branching, Tillering, Culm mechanical strength,	10.1111/j.1467-7652.2011.00610.x
											RCN2	Transition to reproductive phase, Panicle branching,	10.1046/j.1365-313X.2002.01255.x
											DP2	"number of spikelets, number of primary and secondary branches, panicle length"	10.1007/s13258-013-0169-2
											OsCTR2	Ethylene sensitivity, Flowering time, Tillering	10.1093/jxb/ert272
											MADS29	Seed amylose content, Grain filling,	10.1105/tpc.111.094854
											GW2	Grain width and weight,	10.1038/ng2014
											OsABC1-2	Dwarfism, Grain size, Chlorophyll content in dark condition,	10.1016/j.gene.2012.02.017
											OsCAD2	"culm stiffness, culm strength, lignin concentrations of cell walls "	10.1038/srep06567
											Cga1	Dwarfism, Tillering, Chlorophyll content, Grain filling rate,	10.1104/pp.113.217265
											OsWRKY42	"directly regulate ROS accumulation, chlorophyll contents, repress OsMT1d expression"	10.14348/molcells.2014.0128
											OsDG2	chlorophyll content and chloroplast development in early seedling stage	10.1007/s00299-013-1549-4
											OsVIL2	Flowering time independent of day length,	10.1111/tpj.12057
											OsNAR2.1	Nitrogen uptake	10.1111/j.1365-3040.2011.02335.x
MQTL2.8	2	119.49	0.01	119.485	119.495	C747	G57	27078652	28307630	PNP,NC,DTF,PH	OsGPX3	Root development, Dwarfism, Hydrogen peroxide homeostasis	10.1016/j.plantsci.2013.03.017
											MAIF1	Seed germination, ABA sensitivity, Root growth	10.1093/mp/ssq066
MQTL3.1	3	3.67	2.46	2.44	4.9	SNP_3_1270943	SNP_3_1670761	1270943	1670761	GW, SF,GY,BY,PFP,PH	OsCDPK1	Drought tolerance, Seedling elongation, Grain size,	10.1007/s11103-012-0006-z
											te	Tillering, Dwarfism, Twisted flag leaf,	10.1038/ncomms1716
MQTL3.2	3	14.49	4.68	12.15	16.83	SNP_3_3542519	RM14441	3542519	3597356	GY,SF,PFP,HI	RINO1	Seed phytic acid content	10.1093/pcp/pcp071
MQTL3.3	3	49.05	1.44	48.33	49.77	RM4992	RM14526	4706112	5024749	RDW,SDW,PS,NUE,ANAE,SF,NT,TDB
MQTL3.4	3	65.42	9.43	60.705	70.135	SNP_3_16294363	RM15181	16294363	16310268	GY, DTF,GW
MQTL3.5	3	77.1	3.01	75.595	78.605	C6	RM545	2985072	4916484	PNP,NUE,GY,FAA,TN,GW,NC,RL	oscow1	Dwarfism, Narrowed and rolled leaf, Root growth,	10.1007/s11103-007-9203-6
											OsMDP1	Primary root elongation, Coleoptile elongation, Leaf angle, Brassinosteroid sensitivity,	10.1111/j.1365-313X.2006.02804.x
											oni1	Shoot organization	10.1111/j.1365-313X.2011.04530.x
											TIFY11b	Grain size, Plant height	10.1271/bbb.120545
											nal7	Narrowed leaf	10.1007/s00438-008-0328-3
											OsSUT1	Dwarfism, Flowering time	10.1093/pcp/pce148
											dpw	Pollen wall development	10.1105/tpc.111.087528
											cyp704B2	Anther cuticle formation, Pollen exine formation	10.1105/tpc.109.070326
											OsDof12	Flowering time under long day condition	10.1007/s00425-009-0893-7
MQTL3.6	3	85.08	2.49	83.835	86.325	RM14782	RM14820	10140286	10790118	SDW,PH	OsETOL1	spikelet fertility	10.1111/tpj.12508
											OsXXT1	maintaining cell wall structure and tensile strength, root hair development	10.1093/jxb/eru189
											ssd1	Dwarfism, Cell division and expansion	10.2183/pjab.86.265
											mit	Fe uptake	10.1038/ncomms1326
MQTL3.7	3	95.69	0.49	95.445	95.935	RM14936	RM14945	12917488	12998073	DTF,SF,GY,PRO,PNP,POD
MQTL3.8	3	117.9	1.61	117.095	118.705	RM15288	RM15313	18945114	20112723	TN,PNP,NC,DTF,GY,SF	shl4/sho2	Shoot apical meristem formation	10.1073/pnas.0704339104
MQTL3.9	3	138.2	0.45	137.975	138.425	RM15626	RM15639	25803162	26022473	PHT,PL,SF,NUE,NC	GL3.1	Grain size	10.1038/cr.2012.151
											Osam1	Pollen development, Meiosis	10.1038/cr.2011.7
MQTL4.1	4	4.37	1.18	3.78	4.96	RM16393	RM16399	3393833	3498871	ANAE,NC,DTF,SF,PS
MQTL4.2	4	32.74	3.17	31.155	34.325	RM16767	RM16788	17456500	18062531	NUE,TN,SF,NC
MQTL4.3	4	46.99	3.16	45.41	48.57	SNP_4_14609247	RM16926	14609247	18062531	SF,GW,PHT,TN,RDW,PNP,NC	An-1	Grain length, Grain number	10.1105/tpc.113.113589
MQTL4.4	4	59.1	2.39	57.905	60.295	RM16996	RM17007	21359732	21484908	NC,BY,GW,SF,PFP,GY,TDB,RDW,SDW,NUE,PNP,TN
MQTL4.5	4	72.97	0.98	72.48	73.46	SNP_4_21815986	SNP_4_21833014,RM17090	21815986	21833014	NGOC,PH,NGP,RL,TDB,GY
MQTL4.6	4	87.7	2.75	86.325	89.075	RM17231	RM17272	25746072	26405863	NC,GY,PNP	OsAMT1;1	increase the root permeability for ammonium, enhance plant growth, grain yield	10.1093/jxb/ert458
											sho1	Shoot apical meristem formation
MQTL4.7	4	104.9	1.13	104.335	105.465	RM17475	RM17489	31082124	31418566	DTF,PH,SF	OsAP2-39	Dwarfism, Fertility, Drought tolerance	10.1371/journal.pgen.1001098
MQTL5.1	5	6.73	0.78	6.34	7.12	RM17846	RM17852	1777550	1942400	SF,DTF
MQTL5.2	5	18.02	2.52	16.76	19.28	GA478	R2232	2011188	4107103	PHT,PNP,SF,GY,BY,GW,NUE,SDW,PFP,NC	OsY14a	panicle length, lemma and palea size, stamen and filament size	10.1104/pp.112.194217
											SGL	grain length	10.1104/pp.114.237958
											OsPPKL2	Grain length	10.1007/s00299-013-1524-0
											srs3	Grain length, Grain cell elongation,	10.1073/pnas.1219776110
											GS5	Grain size	10.1093/pcp/pcq092
											OsSAMS1	Dwarfism, Fertility, Germination rate, Flowering time	10.1038/ng.977
											PTB1	Seed setting, Pollen tube growth	10.1016/j.jplph.2011.05.020
MQTL5.3	5	35.88	6.38	32.69	39.07	RM18408	SNP_5_15469279	15116392	15469279	TN, GY
MQTL5.4	5	44.56	3.03	43.045	46.075	RM18033	RM18071	5273339	6155982	PS,RL,PFP,GY,BY	GW5	Grain size	10.1038/cr.2008.307
											JMJ703	Dwarfism, Panicle size, Grain size, Leaf angle	10.1073/pnas.1217020110
MQTL5.5	5	51.56	3.09	50.015	53.105	RM18115	RM18176	7121001	8674028	RN,SF,SPD,NC,TDB	RePRP1.1,RePRP1.2	Root growth, Root cell elongation, ABA sensitivity	10.1104/pp.113.217547
MQTL5.6	5	60.33	2.79	58.935	61.725	RM18302	RM18343	12708022	13572971	TDB,SF,RDW,ANAE,SDW
MQTL5.7	5	70.03	0.6	69.73	70.33	RM18624	RM18632	19183516	19346291	PH,RT,RL,TN,PNP,RDW,TN
MQTL5.8	5	110.22	0	110.22	110.22	RM178	RM6972	25101829	25208346	SF,RL
MQTL6.1	6	7.27	7.24	3.65	10.89	RZ242	G342	28963386	30822714	SF	OsPTR9	Ammonium uptake, Lateral root formation, Grain size, Panicle size	10.1111/pbi.12031
											star1	Aluminium tolerance	10.1105/tpc.108.064543
											OsLIC	Dwarfism, Leaf angle, Tillering,	10.1371/journal.pone.0003521
											dep3	Dense and erect panicle	10.1007/s00122-011-1543-6
MQTL6.2	6	44.18	1.6	43.38	44.98	SNP_6_12183428	SNP_6_13250266	12183428	13250266	TN,PFP,NUE,GW,GY,SF, BY,NC,RDW	OsPT9,OsPT10	Pi uptake, Pi translocation	10.1111/pce.12224
MQTL6.3	6	62.07	1.71	61.215	62.925	R2549	RZ516	24916395	2560318	PL,DTF,TDB,BY,RDW,NUE,PNP,SDW,ANAE	OsIAA23	Root development, Quiescent center identity, Auxin sensitivity	10.1111/j.1365-313X.2011.04698.x
											OsGSR1	Dwarfism, Primary root elongation, Leaf angle, Fertility, Brassinosteroid homeostasis, Gibberellin sensitivity	10.1111/j.1365-313X.2008.03707.x
											sped1	elongation of pedicels and secondary branches via GA pathway	10.1534/genetics.114.163931
											OsARF16	Auxin response in roots, Phosphate starvation tolerance	10.1111/pce.12001
											d3	Strigolactone sensitivity, Crown root length,	10.1007/s00344-011-9228-6
											OsMADS5	Floral organ formation,	10.1111/j.1365-313X.2009.04101.x
											SOL1	shoot gravitropism, tiller angle, involvement of strigolactones (SLs) biosynthesis	10.1073/pnas.1411859111
											d35	Dwarfism, Gibberellin biosynthesis,	10.1023/B:PLAN.0000038261.21060.47
											bu1	Leaf angle, Grain size, Brassinosteroid sensitivity	10.1104/pp.109.140806
											se5	Flowering time	10.1046/j.1365-313X.2000.00753.x
											aid1	Pollen development, Anther dehiscence	10.1104/pp.104.041459
											Hd1	Flowering time,	10.1105/tpc.12.12.2473
											RFT1	Flowering time under long day condition	10.1242/dev.040170
											OsAAT49	Nitrogen content	10.1007/s11738-012-0995-x
											OsGLK1	Chloroplast development,	10.1093/pcp/pcp138
											YGL2	Chlorophyll synthesis	10.1007/s00299-013-1498-y
MQTL6.4	6	93	2.52	91.74	94.26	RM19715	RM19746	7868951	8518493	PH,CAT,PRO,NC,SP,FAA,PNP,SF	st1	Chloroplast development during seedling stage,	10.1104/pp.109.136648
MQTL6.5	6	107.6	1.9	106.65	108.55	SNP_6_29056693	SNP_6_29416997	29056693	29416997	GY,SF,TDB,TN,RN,BY,PNP,RL
MQTL6.6	6	159.12	1.43	158.405	159.835	Pho2	G329	27384548	27612443	NC,RL,DTF,SDW,GY	OsmiR156h	Tillering dwarf, Tiller bud outgrowth	10.1104/pp.106.084475
MQTL7.1	7	13.77	5.57	10.985	16.555	SNP_7_4569035	SNP_7_5704192	4569035	5704192	SF,BY	OsPHF1	Phosphate uptake and translocation,	10.1104/pp.111.181669
MQTL7.2	7	38.56	0.94	38.09	39.03	RM21034	RM21050	3577411	3771121	PNP,SF,PH,PL,BY,DTF,RL,POD,HI,SP,GW
MQTL7.3	7	48.82	2.24	47.7	49.94	RM21660	RM22027	18996018	26301017	NC,SP,GY,PRO,TDB,PS,TN,SDW,BY,DTF	dep2	Dense and erect panicle,	10.1038/cr.2010.69
											OsFOR1	Regulation of floral organ number	10.1023/B:PLAN.0000006940.89955.f1
											oswrky78	Dwarfism, Grain size, Cell elongation,	10.1007/s00425-011-1423-y
											chr729	Dwarfism, Narrowed leaf, Panicle branching, Chlorophyll content, Chromatin modification	10.1073/pnas.1203148109
											srs1	Grain size, Dense and erect panicle,	10.1266/ggs.85.327
											OsMADS18	Flowering time,	10.1104/pp.104.045039
											OsAP65	Pollen germination, Pollen tube growth	10.1093/jxb/ert173
											OsCHR4	Chloroplast development in adaxial mesophyll	10.1007/s00425-012-1667-1
MQTL7.4	7	80.47	2.6	79.17	81.77	RM22132	RM22157	28665611	29170514	GY,PNP,NUE	ObgC	Chloroplast development, Plastid ribosome biogenesis	10.1111/j.1365-313X.2012.04976.x
MQTL7.5	7	107.07	0.76	106.69	107.45	SNP_7_28234334	SNP_7_28303039	28234334	28303039	GW,SF,PFP,BY,GY	fzp	Floral meristem formation	10.1242/dev.00564
											bfl1	Floral meristem formation	10.1186/1471-2229-3-6
MQTL8.1	8	1.48	4.28	0.66	3.62	SNP_8_389278	G278	389278	1193267	PFP,GY,BY	pss1	Pollen fertility, Anther dehiscence	10.1105/tpc.109.073692
MQTL8.2	8	18.73	2.35	17.555	19.905	RM6863	RM22416	2005990	3285143	BY,GW,NGP,HI,SF	OsFIE2	Lateral root development	10.1111/nph.12472
											FIE1	Dwarfism, Floral organ formation	10.1105/tpc.112.102269
											OsFIE1	decreased seed size, length, width, seed weight	10.1104/pp.113.232413
MQTL8.3	8	31.49	3	29.99	32.99	SNP_8_8437588	SNP_8_8580913,RM22191	8437588	8580913	NC,BY,GW,SDW,PFP,GY
MQTL8.4	8	48.35	1.21	47.745	48.955	RM22335	RM22351	2144719	2470019	GY,DTF,PNP,SF,PL,PS
MQTL8.5	8	58.94	5.75	56.065	61.815	RM22981	S8_8206216,RM339	2470019	8206216, 17945059	SDW, PH	asp1	Pleiotropic developmental effect, Panicle branching, Spikelet development,	10.1111/j.1365-313X.2011.04872.x
											OsLIS-L1	Dwarfism, Elongation of uppermost internode, Pollen development,	10.1007/s00425-011-1532-7
											DTH8	Flowering time under long day condition,	10.1104/pp.110.156943
MQTL8.6	8	88.55	0.24	88.43	88.67	RM22979	RM22982	17250943	17401871	NC,TDB,GW,GY,SF,PH,NUE,RDW,ANAE,SPAD,TN,PNP
MQTL9.1	9	24.5	4.38	22.31	26.69	SNP_9_12154616	C397B	12154616	12289001	PH,GY,SF,BY
MQTL9.2	9	37.47	4.04	35.45	39.49	R1164	RZ698	6015994	7222547	GY,SF,BY,PFP,BY,GW
MQTL9.3	9	51.3	0.86	50.87	51.73	RM23654	RM23655	99249	159416	TDB,PNP,PS
MQTL9.4	9	56.73	3.49	54.985	58.475	RM23820	RM23888	5036985	6546861	ANAE,NC,TDB,GY,NUE,RDW,SF,GW
MQTL9.5	9	68.16	3.32	66.5	69.82	RM23967	RM23999	8127499	8970550	SDW,TDW,GW,NC,GY,RDW,PNP,SPAD,TN	SDG724	Flowering time independent of day length	10.1105/tpc.112.101436
											OsEMF2b	flowering time	10.1007/s11105-014-0733-1
MQTL9.6	9	86.82	0.49	86.575	87.065	RM24130	RM6839	11610977	14512398	GW,TN,PN,RDW,NC	ylc1	Chlorophyll and lutein content, Chlorosis during young stage	10.1007/s00425-012-1756-1
MQTL10.1	10	10.33	4.71	7.975	12.685	SNP_10_2056123	RM24990	2056123	2768779	PH,ANAE,NC,SF
MQTL10.2	10	27.76	4.42	25.55	29.97	RM25084	RM25178	4818641	8255065	FAA,NC,NUE,TN,SDW,TDB
MQTL10.3	10	41.89	6.53	38.625	45.155	RM25271	S10_14563405	10748123	14563405	NAA,PS
MQTL10.4	10	50.86	3.79	48.965	52.755	RM25308	RM25331	11746315	12461164	PNP, GY
MQTL10.5	10	56.87	3.37	55.185	58.555	RM467	RM25401	13044511	13797426	FAA,SP,PNP,TN	EBL1	Internode elongation	10.1007/s10529-010-0405-7
MQTL10.6	10	74.14	4.94	71.67	76.61	RM25601	SNP10_18820606	17570667	18820606	NC,GY,BY,TDB	Osj10gBTF3	Dwarfism, Pollen development,	10.1093/pcp/pcs146
											OsiICK6	Fertility	10.1093/aob/mcr057
											wda1	Pollen development, Cuticle and wax production in anther wall,	10.1105/tpc.106.042044
											Osj10gBTF3	Dwarfism, Pollen development,	10.1093/pcp/pcs146
MQTL10.7	10	88.16	4.24	86.04	90.28	RM25852	RM25934	21605343	22626576	PNP,NC
MQTL11.1	11	23.05	5.99	20.055	26.045	RM26044	RM26108	1885593	2828718	HI,NC,SDW,NC	RCN1	Transition to reproductive phase, Panicle branching,	10.1046/j.1365-313X.2002.01255.x
											YGL138(t)	Chloroplast development,	10.1186/1939-8433-6-7
MQTL11.2	11	44.9	2.33	43.735	46.065	RM26306	RM26341	7073686	7650323	TDB,TN,NC,PNP,ANAE,SF	sp1	Panicle elongation, Grain size,	10.1111/j.1365-313X.2009.03799.x
MQTL11.3	11	63.45	3.05	61.925	64.975	RM26687	RM26727	15903868	16610716	GY,NUE,PH
MQTL11.4	11	99.77	3.13	98.205	101.335	RM27045	RM27097	22663165	23487875	NC,RDW,ANUE,GY	zebra2	Photosynthetic capacity, Chlorophyll content, Photoprotection	10.1007/s11103-010-9719-z
MQTL12.1	12	14.75	5.57	11.965	17.535	RM27494	S12_5905028	1709959	5905028	TN,PNP,PH	MIL2	Pollen development	10.1111/j.1469-8137.2012.04270.x
											Ostrxm	Chloroplast development	10.1104/pp.108.123547
MQTL12.2	12	49.07	6	46.07	52.07	RM28004	RM28064	13161862	14701301	PNP,HI
MQTL12.3	12	57.06	2.36	55.88	58.24	RM28095	RM28117	15679490	16360229	NUE,PNP
MQTL12.4	12	66.78	2.39	65.585	67.975	RM27712	RM27800	5104402	7237077	NC,PS,TDB,ANAE,SPAD,SDW,TDW,RDW
MQTL12.5	12	74.49	4.54	72.22	76.76	RM27855	RM28004	8458858	13161862	NC,DTF	OsMAGO2	"anther development, pollen maturation, maintain entire endothecium and partial tapetum"	10.1104/pp.114.237958
											OsCpn60α1	Chloroplast development, Seedling growth	10.1007/s10059-013-2337-2
											OsRBCS4, OsRBCS3	Rubisco content,	10.1111/j.1365-3040.2011.02434.x
MQTL12.6	12	86.42	5.01	83.915	88.925	RM28093	RM28455	15616573	22776128	PH	kch1	Coleoptile elongation	10.1093/jxb/erq164
MQTL12.7	12	116.74	0.77	116.355	117.125	RM28511	RM28523	23594375	23753217	PNP,GY,TN,NGP,NC

## Sheet: Supp Table 8
Supplementary Table S8: The syntenic relationship among rice, wheat, maize and barley crops.
Rice	Wheat	Maize	Barley
Chr 1	Chr 3	Chr 8	Chr 3H
Chr 2	Chr 6	Chr 5	Chr 6H
Chr 3	Chr 4	Chr 1,9	Chr 4H
Chr 4	Chr 2	Chr 2	Chr 2H
Chr 5	Chr 1	Chr 6,8	Chr 1H
Chr 6	Chr 7	Chr 6,9	Chr 7H
Chr 7	Chr 2	Chr 2,7	Chr 2H
[truncated: 5 more rows]
